# Supplementary material for: TAT as a new marker and its use for noninvasive chemical biopsy in NASH diagnosis
Source: Mol Med. 2024 Nov 26;30:232. doi: 10.1186/s10020-024-00992-8 (PMC11590374; doi:10.1186/s10020-024-00992-8)
Supplement: Supplementary file 1 — Supplementary Material 1 [file 10020_2024_992_MOESM1_ESM.xlsx]

## Sheet: GSE126848
GeneID	padj	pvalue	lfcSE	stat	log2FoldChange	baseMean	Symbol	Description
442454	1.1e-80	7.22e-85	0.1917	-19.5215	-3.74289	127.72	UQCRBP1	ubiquinol-cytochrome c reductase binding protein pseudogene 1
101927682	8.76e-72	1.15e-75	0.1615	18.4073	2.9722	130.59	CD81-AS1	CD81 antisense RNA 1
106635682	9.81e-67	1.93e-70	0.1726	-17.7437	-3.0628	111.76	SNORD140	small nucleolar RNA, C/D box 140
10537	2.44e-48	6.39e-52	0.2734	-15.1612	-4.14503	332.87	UBD	ubiquitin D
23048	3.9e-43	1.28e-46	0.079	14.3374	1.13245	440.99	FNBP1	formin binding protein 1
414212	2.82e-42	1.11e-45	0.139	14.1866	1.97198	88.71	GLUD1P2	glutamate dehydrogenase 1 pseudogene 2
53834	1.79e-40	8.57e-44	0.1071	13.8784	1.48653	1026.29	FGFRL1	fibroblast growth factor receptor like 1
6993	1.79e-40	9.39e-44	0.1088	-13.8718	-1.50992	382.66	DYNLT1	dynein light chain Tctex-type 1
9540	1.42e-39	8.39e-43	0.2379	-13.7138	-3.26267	138.42	TP53I3	tumor protein p53 inducible protein 3
1837	8.24e-39	5.4e-42	0.2755	-13.5781	-3.74067	50.85	DTNA	dystrobrevin alpha
107984754	5.98e-38	4.31e-41	0.2715	-13.4251	-3.64514	117.14	LOC107984754
8685	2e-37	1.57e-40	0.2138	13.3289	2.84967	1188.5	MARCO	macrophage receptor with collagenous structure
1378	2.08e-37	1.77e-40	0.2726	13.3201	3.63078	80.37	CR1	complement C3b/C4b receptor 1 (Knops blood group)
7412	9.38e-37	8.61e-40	0.1804	13.2014	2.38115	503.65	VCAM1	vascular cell adhesion molecule 1
401565	5.35e-36	5.25e-39	0.1899	-13.0645	-2.48094	84.71	FAM166A	family with sequence similarity 166 member A
100616124	7.91e-35	8.29e-38	0.1964	-12.8528	-2.52379	24.12	MIR4647	microRNA 4647
8848	1.99e-34	2.22e-37	0.1138	-12.7766	-1.4538	975.58	TSC22D1	TSC22 domain family member 1
113219467	1.02e-33	1.2e-36	0.2511	-12.6442	-3.17522	24974.8	MIR12136	microRNA 12136
84962	5.01e-33	6.23e-36	0.1534	-12.5143	-1.91949	415.32	AJUBA	ajuba LIM protein
4784	6.47e-33	8.48e-36	0.0873	12.4899	1.09079	994.63	NFIX	nuclear factor I X
100302285	7.57e-33	1.04e-35	0.1117	-12.4735	-1.39349	209.22	MIR1244-1	microRNA 1244-1
3054	1.06e-32	1.52e-35	0.102	12.4431	1.2686	455.83	HCFC1	host cell factor C1
54205	1.19e-32	1.79e-35	0.1255	-12.4302	-1.56024	667.12	CYCS	cytochrome c, somatic
201799	1.21e-32	1.91e-35	0.2991	-12.4253	-3.71627	145.36	TMEM154	transmembrane protein 154
875	3.16e-32	5.17e-35	0.1017	12.3452	1.25514	2625.75	CBS	cystathionine beta-synthase
4802	5e-32	8.52e-35	0.0738	12.3049	0.907601	366.93	NFYC	nuclear transcription factor Y subunit gamma
105377700	6.87e-32	1.21e-34	0.3262	-12.2763	-4.00498	16.51	LOC105377700	uncharacterized LOC105377700
9332	1.55e-31	2.85e-34	0.2068	12.2072	2.52385	1567.25	CD163	CD163 molecule
388524	3.21e-31	6.09e-34	0.1001	-12.1451	-1.21615	511.46	RPSA2	ribosomal protein SA 2
23654	1.98e-30	3.88e-33	0.0983	11.9927	1.1784	3776.67	PLXNB2	plexin B2
6497	3.07e-30	6.23e-33	0.0956	11.9534	1.14218	924.4	SKI	SKI proto-oncogene
5033	4.44e-30	9.31e-33	0.268	11.9201	3.19399	533.28	P4HA1	prolyl 4-hydroxylase subunit alpha 1
245802	7.88e-30	1.7e-32	0.3002	11.8695	3.56299	17.07	MS4A6E	membrane spanning 4-domains A6E
10894	8.14e-30	1.81e-32	0.2306	11.8644	2.73569	667.47	LYVE1	lymphatic vessel endothelial hyaluronan receptor 1
10440	1.1e-29	2.52e-32	0.108	-11.8366	-1.27866	589.16	TIMM17A	translocase of inner mitochondrial membrane 17A
4574	2.26e-29	5.33e-32	0.2588	-11.7737	-3.04645	10637.3	TRNS1	tRNA-Ser
128077	2.38e-29	5.78e-32	0.0999	11.7669	1.17583	276.13	LIX1L	limb and CNS expressed 1 like
53829	4.66e-29	1.16e-31	0.1797	11.7081	2.10426	79.19	P2RY13	purinergic receptor P2Y13
4566	7.4e-29	1.89e-31	0.2343	-11.6665	-2.73291	78.15	TRNK	tRNA-Lys
2119	3.47e-28	9.1e-31	0.1674	11.532	1.93053	112.57	ETV5	ETS variant transcription factor 5
102724560	6.38e-28	1.71e-30	0.1108	11.4773	1.2717	2562.32	LOC102724560	cystathionine beta-synthase like
146956	8.35e-28	2.3e-30	0.1652	-11.452	-1.89223	70.48	EME1	essential meiotic structure-specific endonuclease 1
102465428	1.02e-27	2.89e-30	0.1959	11.4322	2.2393	71.82	MIR6717	microRNA 6717
64072	2.19e-27	6.3e-30	0.1685	11.3642	1.91446	354.75	CDH23	cadherin related 23
10471	4.81e-27	1.42e-29	0.1315	-11.2931	-1.48561	208.24	PFDN6	prefoldin subunit 6
100874085	5.53e-27	1.67e-29	0.1653	11.279	1.86423	528.05	NUCB1-AS1	NUCB1 antisense RNA 1
4360	1.1e-26	3.4e-29	0.188	11.2162	2.10887	834.88	MRC1	mannose receptor C-type 1
4637	1.15e-26	3.62e-29	0.1121	-11.2106	-1.25641	6484.48	MYL6	myosin light chain 6
109910381	1.27e-26	4.08e-29	0.6329	-11.1999	-7.0883	108.66	RNA5-8SN3	RNA, 5.8S ribosomal N3
9578	1.87e-26	6.13e-29	0.0922	11.1638	1.02962	1055.76	CDC42BPB	CDC42 binding protein kinase beta
5199	2.38e-26	7.96e-29	0.1672	11.1405	1.86288	498.9	CFP	complement factor properdin
1850	4.25e-26	1.45e-28	0.3175	-11.0872	-3.52073	37.72	DUSP8	dual specificity phosphatase 8
109864274	9.58e-26	3.33e-28	0.6442	-11.0125	-7.09378	107.83	RNA5-8SN4	RNA, 5.8S ribosomal N4
100008587	1.19e-25	4.2e-28	0.6363	-10.9915	-6.99427	107.36	RNA5-8SN5	RNA, 5.8S ribosomal N5
106632260	1.48e-25	5.34e-28	0.642	-10.9698	-7.04262	108.09	RNA5-8SN1	RNA, 5.8S ribosomal N1
64430	1.59e-25	5.84e-28	0.0942	-10.9617	-1.03217	537.35	PCNX4	pecanex 4
9612	1.61e-25	6.01e-28	0.1098	10.9591	1.20291	905.04	NCOR2	nuclear receptor corepressor 2
64129	1.67e-25	6.33e-28	0.162	10.9544	1.77497	153.21	TINAGL1	tubulointerstitial nephritis antigen like 1
1071	1.76e-25	6.82e-28	0.2276	10.9476	2.49205	419.82	CETP	cholesteryl ester transfer protein
6133	1.99e-25	7.96e-28	0.1346	-10.9336	-1.47207	4193.63	RPL9	ribosomal protein L9
109864281	1.99e-25	7.88e-28	0.6521	-10.9345	-7.13033	107.1	RNA5-8SN2	RNA, 5.8S ribosomal N2
6397	2.59e-25	1.05e-27	0.1243	10.9084	1.35547	479.64	SEC14L1	SEC14 like lipid binding 1
51540	3.04e-25	1.25e-27	0.1174	10.8924	1.27906	287.82	SCLY	selenocysteine lyase
28996	3.33e-25	1.4e-27	0.1021	10.8824	1.1114	1925.82	HIPK2	homeodomain interacting protein kinase 2
100616256	3.55e-25	1.51e-27	0.1603	-10.8752	-1.7436	51.16	MIR4721	microRNA 4721
9348	3.6e-25	1.56e-27	0.2491	10.8726	2.70881	21.09	NDST3	N-deacetylase and N-sulfotransferase 3
54209	4.17e-25	1.88e-27	0.4564	-10.8552	-4.95434	32.43	TREM2	triggering receptor expressed on myeloid cells 2
100527943	4.17e-25	1.87e-27	0.113	-10.8557	-1.22706	375.31	TGIF2-RAB5IF	TGIF2-RAB5IF readthrough
9701	4.17e-25	1.88e-27	0.0867	10.8555	0.94095	1453.31	PPP6R2	protein phosphatase 6 regulatory subunit 2
1003	9.67e-25	4.43e-27	0.1279	10.7767	1.37819	394.51	CDH5	cadherin 5
8202	1.01e-24	4.7e-27	0.1078	10.7714	1.16107	250.28	NCOA3	nuclear receptor coactivator 3
92086	1.08e-24	5.08e-27	0.2197	-10.7642	-2.36509	18.5	GGTLC1	gamma-glutamyltransferase light chain 1
4041	1.59e-24	7.59e-27	0.1034	10.7272	1.10965	2712.39	LRP5	LDL receptor related protein 5
23637	2.31e-24	1.12e-26	0.0904	10.6913	0.966669	220.21	RABGAP1	RAB GTPase activating protein 1
83439	2.44e-24	1.2e-26	0.1442	10.6847	1.5406	116.41	TCF7L1	transcription factor 7 like 1
132228	4.59e-24	2.28e-26	0.1219	-10.6249	-1.29535	98.27	LSMEM2	leucine rich single-pass membrane protein 2
101926943	4.77e-24	2.41e-26	0.1214	10.6199	1.28891	67.27	GTF2I-AS1	GTF2I antisense RNA 1
3627	5.16e-24	2.64e-26	0.3251	-10.6114	-3.4495	188.88	CXCL10	C-X-C motif chemokine ligand 10
105374739	6.7e-24	3.47e-26	0.1637	10.5859	1.73262	198.85	LOC105374739	uncharacterized LOC105374739
1757	9.13e-24	4.78e-26	0.0921	10.5556	0.972676	3805.67	SARDH	sarcosine dehydrogenase
922	9.21e-24	4.89e-26	0.2752	10.5536	2.90445	1158.93	CD5L	CD5 molecule like
5111	1.08e-23	5.78e-26	0.1042	-10.5379	-1.09823	270.26	PCNA	proliferating cell nuclear antigen
102157401	1.15e-23	6.23e-26	0.0996	10.5307	1.04887	262.31	PCBP2-OT1	PCBP2 overlapping transcript 1
219972	1.17e-23	6.46e-26	0.1656	10.5274	1.74315	655.81	MPEG1	macrophage expressed 1
101928154	1.95e-23	1.09e-25	0.2017	-10.4784	-2.114	481.4	LINC01485	long intergenic non-protein coding RNA 1485
9883	2.11e-23	1.19e-25	0.0741	10.4696	0.776042	391.41	POM121	POM121 transmembrane nucleoporin
6815	2.79e-23	1.59e-25	0.0979	10.4422	1.02222	461.33	STYX	serine/threonine/tyrosine interacting protein
6728	2.89e-23	1.67e-25	0.1131	-10.4377	-1.18094	217.09	SRP19	signal recognition particle 19
3728	5.24e-23	3.06e-25	0.0892	10.38	0.925984	1612.02	JUP	junction plakoglobin
378	5.47e-23	3.22e-25	0.1094	-10.375	-1.13481	1122.38	ARF4	ADP ribosylation factor 4
5138	8.49e-23	5.06e-25	0.1579	10.3317	1.63153	386.12	PDE2A	phosphodiesterase 2A
9079	1.46e-22	8.82e-25	0.1489	10.2784	1.53095	226.4	LDB2	LIM domain binding 2
6614	1.59e-22	9.67e-25	0.2069	10.2695	2.12433	297.38	SIGLEC1	sialic acid binding Ig like lectin 1
93081	1.97e-22	1.21e-24	0.1239	-10.2475	-1.26966	180.12	TEX30	testis expressed 30
2171	2.03e-22	1.26e-24	0.2781	-10.2438	-2.84915	50.04	FABP5	fatty acid binding protein 5
105371873	2.99e-22	1.88e-24	0.3759	-10.2052	-3.83589	59.78	LOC105371873
114132	3.51e-22	2.23e-24	0.2095	10.1885	2.13488	40.2	SIGLEC11	sialic acid binding Ig like lectin 11
105379193	3.94e-22	2.53e-24	0.178	10.1763	1.81154	100.13	LOC105379193	uncharacterized LOC105379193
102724916	3.99e-22	2.59e-24	0.2762	-10.1741	-2.80992	14.08	LOC102724916	uncharacterized LOC102724916
25902	5.11e-22	3.35e-24	0.1702	-10.149	-1.72705	59.1	MTHFD1L	methylenetetrahydrofolate dehydrogenase (NADP+ dependent) 1 like
10370	8e-22	5.29e-24	0.1258	10.1042	1.27115	821.58	CITED2	Cbp/p300 interacting transactivator with Glu/Asp rich carboxy-terminal domain 2
5573	9.84e-22	6.57e-24	0.0994	10.0829	1.00175	1379.06	PRKAR1A	protein kinase cAMP-dependent type I regulatory subunit alpha
390732	1.08e-21	7.29e-24	0.1753	-10.0727	-1.76591	1409.68	CES1P2	carboxylesterase 1 pseudogene 2
55506	1.14e-21	7.75e-24	0.1622	-10.0667	-1.63236	89.75	MACROH2A2	macroH2A.2 histone
2675	1.17e-21	8.03e-24	0.2407	10.0633	2.422	45.87	GFRA2	GDNF family receptor alpha 2
10955	1.27e-21	8.82e-24	0.0731	10.054	0.735121	1631.84	SERINC3	serine incorporator 3
10277	2.01e-21	1.41e-23	0.0848	10.0076	0.848249	600.17	UBE4B	ubiquitination factor E4B
100652768	2.18e-21	1.55e-23	0.1117	-9.99858	-1.11693	82.02	LOC100652768	uncharacterized LOC100652768
91937	2.27e-21	1.62e-23	0.4338	9.99389	4.33504	147.47	TIMD4	T cell immunoglobulin and mucin domain containing 4
5725	2.54e-21	1.83e-23	0.0824	9.98166	0.822174	1076.33	PTBP1	polypyrimidine tract binding protein 1
10190	2.57e-21	1.89e-23	0.0968	-9.9787	-0.966095	126.09	TXNDC9	thioredoxin domain containing 9
2639	2.57e-21	1.9e-23	0.1298	9.97814	1.29498	1552.86	GCDH	glutaryl-CoA dehydrogenase
4511	2.57e-21	1.9e-23	0.4077	-9.97791	-4.06757	12707	TRNC	tRNA-Cys
55829	2.89e-21	2.16e-23	0.0872	-9.96535	-0.869074	369.36	SELENOS	selenoprotein S
23239	2.96e-21	2.23e-23	0.1447	9.96206	1.44113	668.55	PHLPP1	PH domain and leucine rich repeat protein phosphatase 1
3762	3.53e-21	2.68e-23	0.274	-9.94382	-2.72422	16.2	KCNJ5	potassium inwardly rectifying channel subfamily J member 5
285636	3.77e-21	2.89e-23	0.1342	9.93652	1.33333	137.99	RIMOC1	RAB7A interacting MON1-CCZ1 complex subunit 1
54870	3.93e-21	3.04e-23	0.0737	9.93141	0.731461	336.5	QRICH1	glutamine rich 1
29916	4.32e-21	3.37e-23	0.0907	-9.92112	-0.899582	169.9	SNX11	sorting nexin 11
255762	4.89e-21	3.84e-23	0.1613	9.90799	1.59862	73.3	PDZD9	PDZ domain containing 9
3950	5.67e-21	4.49e-23	0.1196	-9.89234	-1.18359	3682.28	LECT2	leukocyte cell derived chemotaxin 2
1393	6.54e-21	5.23e-23	0.1518	9.87713	1.49895	1074.34	CRHBP	corticotropin releasing hormone binding protein
10092	6.66e-21	5.37e-23	0.0876	-9.87457	-0.865082	903.83	ARPC5	actin related protein 2/3 complex subunit 5
5091	9.07e-21	7.37e-23	0.119	9.84269	1.17169	2813.35	PC	pyruvate carboxylase
51330	9.67e-21	7.92e-23	0.3343	-9.83545	-3.2878	51.59	TNFRSF12A	TNF receptor superfamily member 12A
100302183	1.26e-20	1.04e-22	0.1878	-9.80779	-1.84212	26.63	MIR1825	microRNA 1825
23428	1.62e-20	1.35e-22	0.1679	9.78195	1.64241	196.57	SLC7A8	solute carrier family 7 member 8
107986183	1.92e-20	1.61e-22	0.3813	9.76374	3.72272	19.34	LOC107986183
57402	2.13e-20	1.8e-22	0.182	-9.75232	-1.77507	143.65	S100A14	S100 calcium binding protein A14
7994	2.25e-20	1.92e-22	0.1095	9.74601	1.06674	425.53	KAT6A	lysine acetyltransferase 6A
2321	2.61e-20	2.24e-22	0.1553	9.73016	1.51083	323.37	FLT1	fms related receptor tyrosine kinase 1
57834	2.78e-20	2.41e-22	0.0889	9.72299	0.864807	1813.06	CYP4F11	cytochrome P450 family 4 subfamily F member 11
124817	4.24e-20	3.69e-22	0.0907	-9.67925	-0.878003	112.1	CNTD1	cyclin N-terminal domain containing 1
4568	4.89e-20	4.29e-22	0.3993	-9.66399	-3.85836	137.01	TRNL2	tRNA-Leu
84832	5.01e-20	4.43e-22	0.2741	9.66073	2.64794	24.03	ANKRD36BP1	ankyrin repeat domain 36B pseudogene 1
100422885	5.48e-20	4.88e-22	0.1349	-9.65078	-1.30196	298.45	MIR1244-2	microRNA 1244-2
8673	6.51e-20	5.84e-22	0.1117	-9.63233	-1.07627	1002.42	VAMP8	vesicle associated membrane protein 8
4579	9.91e-20	8.96e-22	0.3726	-9.58827	-3.5722	9690.79	TRNY	tRNA-Tyr
473	1.01e-19	9.15e-22	0.1122	9.58602	1.07587	485.36	RERE	arginine-glutamic acid dipeptide repeats
822	1.04e-19	9.57e-22	0.2676	-9.58141	-2.5641	123.13	CAPG	capping actin protein, gelsolin like
30835	1.06e-19	9.83e-22	0.2546	9.57865	2.43847	159.97	CD209	CD209 molecule
84275	1.56e-19	1.46e-21	0.1601	-9.53773	-1.52729	85.52	SLC25A33	solute carrier family 25 member 33
2324	1.56e-19	1.45e-21	0.1854	9.53844	1.7682	207.44	FLT4	fms related receptor tyrosine kinase 4
7298	1.75e-19	1.65e-21	0.1867	-9.52503	-1.77808	52.21	TYMS	thymidylate synthetase
1436	2.25e-19	2.13e-21	0.2096	9.4983	1.99048	863.51	CSF1R	colony stimulating factor 1 receptor
112268313	2.28e-19	2.18e-21	0.5511	-9.49623	-5.23384	249.89	LOC112268313
593	2.32e-19	2.23e-21	0.091	9.49365	0.864348	1022.73	BCKDHA	branched chain keto acid dehydrogenase E1 subunit alpha
6667	2.56e-19	2.48e-21	0.0802	9.4827	0.760619	533.13	SP1	Sp1 transcription factor
7855	2.61e-19	2.55e-21	0.0896	9.47976	0.849184	822.63	FZD5	frizzled class receptor 5
100422872	2.77e-19	2.73e-21	0.1347	-9.47273	-1.2763	79.48	MIR1244-3	microRNA 1244-3
10575	3.12e-19	3.09e-21	0.0818	-9.45974	-0.773943	953.71	CCT4	chaperonin containing TCP1 subunit 4
54931	3.14e-19	3.13e-21	0.1114	-9.45837	-1.05355	182.84	TRMT10C	tRNA methyltransferase 10C, mitochondrial RNase P subunit
107080644	3.14e-19	3.14e-21	0.1864	9.45784	1.76271	1022.11	CNPY3-GNMT	CNPY3-GNMT readthrough
2350	3.15e-19	3.18e-21	0.2164	9.45657	2.04647	256.57	FOLR2	folate receptor beta
116842	3.96e-19	4.02e-21	0.1769	-9.43209	-1.66814	2319.33	LEAP2	liver enriched antimicrobial peptide 2
1000	4.55e-19	4.65e-21	0.1219	9.41681	1.14768	1449.15	CDH2	cadherin 2
283131	5.54e-19	5.7e-21	0.5256	-9.39535	-4.93836	3311.78	NEAT1	nuclear paraspeckle assembly transcript 1
102724532	6.09e-19	6.31e-21	0.1457	-9.38477	-1.36749	71.12	SP2-DT	SP2 divergent transcript
100996485	6.44e-19	6.79e-21	0.1409	-9.37704	-1.32081	40.03	PITX1-AS1	PITX1 antisense RNA 1
57862	6.44e-19	6.78e-21	0.0881	-9.37716	-0.826571	164.68	ZNF410	zinc finger protein 410
7386	6.44e-19	6.79e-21	0.0778	-9.37694	-0.729466	985.01	UQCRFS1	ubiquinol-cytochrome c reductase, Rieske iron-sulfur polypeptide 1
7010	7.06e-19	7.49e-21	0.1254	9.36656	1.17427	215.79	TEK	TEK receptor tyrosine kinase
533	7.67e-19	8.19e-21	0.1136	-9.35711	-1.06274	708.3	ATP6V0B	ATPase H+ transporting V0 subunit b
7873	7.8e-19	8.38e-21	0.1983	-9.35475	-1.85519	438.13	MANF	mesencephalic astrocyte derived neurotrophic factor
10990	8.03e-19	8.68e-21	0.2174	9.35105	2.03292	180.09	LILRB5	leukocyte immunoglobulin like receptor B5
85014	8.08e-19	8.79e-21	0.1241	-9.34968	-1.16072	590.22	TMEM141	transmembrane protein 141
3587	9.45e-19	1.03e-20	0.1724	9.33256	1.60854	141.5	IL10RA	interleukin 10 receptor subunit alpha
8828	9.51e-19	1.05e-20	0.176	9.33119	1.64271	259.53	NRP2	neuropilin 2
29894	9.79e-19	1.08e-20	0.104	9.32751	0.97025	480.8	CPSF1	cleavage and polyadenylation specific factor 1
119032	1.03e-18	1.15e-20	0.1613	-9.32155	-1.50358	559.85	BORCS7	BLOC-1 related complex subunit 7
84817	1.12e-18	1.25e-20	0.1102	-9.31242	-1.02641	515.81	TXNDC17	thioredoxin domain containing 17
5581	1.19e-18	1.34e-20	0.2647	-9.30477	-2.46256	263.91	PRKCE	protein kinase C epsilon
2889	1.61e-18	1.82e-20	0.0849	9.27233	0.787072	695.61	RAPGEF1	Rap guanine nucleotide exchange factor 1
23095	1.98e-18	2.26e-20	0.0954	9.24942	0.882173	774.55	KIF1B	kinesin family member 1B
1373	2.03e-18	2.33e-20	0.1818	9.24593	1.68075	46607	CPS1	carbamoyl-phosphate synthase 1
221184	2.05e-18	2.37e-20	0.1229	9.24432	1.1357	171.08	CPNE2	copine 2
101928120	2.05e-18	2.38e-20	0.1111	-9.24371	-1.02736	95.07	LOC101928120	uncharacterized LOC101928120
51065	2.2e-18	2.57e-20	0.1396	-9.23556	-1.28901	754.25	RPS27L	ribosomal protein S27 like
55266	2.25e-18	2.64e-20	0.1113	-9.23278	-1.02745	426.51	TMEM19	transmembrane protein 19
8760	2.46e-18	2.9e-20	0.1006	9.2225	0.927701	779.74	CDS2	CDP-diacylglycerol synthase 2
23179	2.6e-18	3.08e-20	0.1254	9.21603	1.15538	297.65	RGL1	ral guanine nucleotide dissociation stimulator like 1
9414	2.63e-18	3.13e-20	0.0962	9.21429	0.886609	1019.96	TJP2	tight junction protein 2
100463486	3.02e-18	3.62e-20	0.3531	-9.19865	-3.24822	4513.84	MTRNR2L8	MT-RNR2 like 8 (pseudogene)
7409	3.25e-18	3.92e-20	0.1745	9.19028	1.60363	72.86	VAV1	vav guanine nucleotide exchange factor 1
100130283	3.41e-18	4.13e-20	0.133	-9.18464	-1.22188	231.77	LOC100130283	uncharacterized LOC100130283
9772	3.73e-18	4.55e-20	0.0776	9.1742	0.71229	652.63	TMEM94	transmembrane protein 94
26262	3.93e-18	4.81e-20	0.0897	-9.16818	-0.822559	401.08	TSPAN17	tetraspanin 17
4570	4.02e-18	4.96e-20	0.4218	-9.16496	-3.86569	4337.6	TRNN	tRNA-Asn
121599	4.06e-18	5.02e-20	0.2897	9.16348	2.65448	13.54	SPIC	Spi-C transcription factor
64881	4.08e-18	5.08e-20	0.5121	9.16227	4.69183	48.42	PCDH20	protocadherin 20
84696	4.29e-18	5.37e-20	0.1386	-9.15626	-1.26893	112.46	ABHD1	abhydrolase domain containing 1
23508	5.18e-18	6.51e-20	0.341	-9.13544	-3.11549	60.25	TTC9	tetratricopeptide repeat domain 9
23113	6.16e-18	7.8e-20	0.0878	9.11586	0.800673	212.38	CUL9	cullin 9
493860	6.16e-18	7.83e-20	0.1532	-9.11558	-1.39625	127.2	CCDC73	coiled-coil domain containing 73
25777	6.92e-18	8.84e-20	0.0852	9.1024	0.775723	2282.71	SUN2	Sad1 and UNC84 domain containing 2
27232	7.16e-18	9.19e-20	0.2036	9.09813	1.85229	995.63	GNMT	glycine N-methyltransferase
100101267	7.69e-18	9.93e-20	0.0813	9.08974	0.738999	343.37	POM121C	POM121 transmembrane nucleoporin C
55015	7.95e-18	1.03e-19	0.1041	-9.08562	-0.945565	198.67	PRPF39	pre-mRNA processing factor 39
8291	8e-18	1.04e-19	0.1348	9.08431	1.22494	661.39	DYSF	dysferlin
27154	8.3e-18	1.09e-19	0.1077	9.07988	0.977768	444.75	BRPF3	bromodomain and PHD finger containing 3
2305	8.46e-18	1.11e-19	0.238	-9.07726	-2.1605	23.49	FOXM1	forkhead box M1
7077	8.5e-18	1.13e-19	0.1266	9.0761	1.14901	1548.23	TIMP2	TIMP metallopeptidase inhibitor 2
103504734	8.94e-18	1.19e-19	0.137	-9.07007	-1.24247	74.09	MIR1244-4	microRNA 1244-4
2909	1.13e-17	1.51e-19	0.0893	9.04398	0.807817	2362.02	ARHGAP35	Rho GTPase activating protein 35
7979	1.16e-17	1.56e-19	0.1139	-9.04033	-1.02971	1120.79	SEM1	SEM1 26S proteasome subunit
22853	1.26e-17	1.7e-19	0.1215	9.03097	1.09738	296.46	LMTK2	lemur tyrosine kinase 2
2498	1.29e-17	1.76e-19	0.1799	-9.02758	-1.62372	170.7	FTH1P3	ferritin heavy chain 1 pseudogene 3
53826	1.29e-17	1.75e-19	0.1192	9.02766	1.0763	410.9	FXYD6	FXYD domain containing ion transport regulator 6
6882	1.3e-17	1.78e-19	0.1026	-9.02577	-0.925906	190.82	TAF11	TATA-box binding protein associated factor 11
111188157	1.39e-17	1.92e-19	0.1798	9.018	1.62108	38.8	LYNX1-SLURP2	LYNX1-SLURP2 readthrough
221395	1.5e-17	2.07e-19	0.1487	9.00942	1.34	269.78	ADGRF5	adhesion G protein-coupled receptor F5
339390	1.6e-17	2.23e-19	0.1495	9.00152	1.3461	825.04	CLEC4G	C-type lectin domain family 4 member G
80833	1.8e-17	2.51e-19	0.2098	-8.98817	-1.88544	1224.54	APOL3	apolipoprotein L3
414241	1.85e-17	2.6e-19	0.0988	-8.98457	-0.887953	193.99	SHLD2P1	shieldin complex subunit 2 pseudogene 1
22983	1.87e-17	2.64e-19	0.3073	8.98298	2.76066	19.71	MAST1	microtubule associated serine/threonine kinase 1
23324	1.96e-17	2.79e-19	0.0807	8.97678	0.72401	1373.17	MAN2B2	mannosidase alpha class 2B member 2
107984114	1.96e-17	2.79e-19	0.4649	-8.97685	-4.1729	15.42	MIR583HG	MIR583 host gene
4575	2.11e-17	3.01e-19	0.4399	-8.96841	-3.94534	184.6	TRNS2	tRNA-Ser
56413	2.36e-17	3.39e-19	0.2154	8.95539	1.92941	27.91	LTB4R2	leukotriene B4 receptor 2
9672	2.46e-17	3.54e-19	0.1483	8.95038	1.32739	868.81	SDC3	syndecan 3
79031	2.49e-17	3.6e-19	0.1235	-8.94851	-1.10493	90.2	PDCL3	phosducin like 3
100533179	2.63e-17	3.82e-19	0.1098	8.94196	0.98224	370.71	UBE2F-SCLY	UBE2F-SCLY readthrough (NMD candidate)
102288414	2.8e-17	4.1e-19	0.1169	-8.93422	-1.04444	99.3	C11orf98	chromosome 11 open reading frame 98
10426	2.8e-17	4.12e-19	0.0962	8.93382	0.859133	192.4	TUBGCP3	tubulin gamma complex associated protein 3
155038	3e-17	4.44e-19	0.1423	8.92544	1.27023	286.73	GIMAP8	GTPase, IMAP family member 8
282679	3e-17	4.43e-19	0.0829	8.92579	0.739726	316.49	AQP11	aquaporin 11
6566	3.31e-17	4.93e-19	0.1899	8.91394	1.69281	873.7	SLC16A1	solute carrier family 16 member 1
952	3.37e-17	5.03e-19	0.1819	8.91166	1.62064	63.32	CD38	CD38 molecule
59339	3.76e-17	5.65e-19	0.1111	8.89875	0.989007	227.66	PLEKHA2	pleckstrin homology domain containing A2
51611	5.3e-17	7.99e-19	0.0836	-8.86011	-0.740478	284.75	DPH5	diphthamide biosynthesis 5
387036	5.46e-17	8.26e-19	0.3022	-8.85644	-2.67627	13.98	GUSBP2	GUSB pseudogene 2
132299	5.62e-17	8.58e-19	0.0838	-8.85226	-0.741523	876.98	OCIAD2	OCIA domain containing 2
3791	5.62e-17	8.57e-19	0.2156	8.85233	1.90829	816.57	KDR	kinase insert domain receptor
23371	5.63e-17	8.62e-19	0.1061	8.85165	0.939242	1009.65	TNS2	tensin 2
316	5.75e-17	8.86e-19	0.146	8.84867	1.29155	21897.2	AOX1	aldehyde oxidase 1
51258	5.77e-17	8.91e-19	0.0978	-8.84795	-0.865725	886.53	MRPL51	mitochondrial ribosomal protein L51
10395	6.1e-17	9.48e-19	0.1025	8.84111	0.905874	520.74	DLC1	DLC1 Rho GTPase activating protein
5430	6.29e-17	9.8e-19	0.0716	8.83735	0.633144	782.99	POLR2A	RNA polymerase II subunit A
7107	7.33e-17	1.15e-18	0.1248	8.81969	1.10059	229.56	GPR137B	G protein-coupled receptor 137B
1889	7.54e-17	1.19e-18	0.1055	8.81607	0.93011	1676.88	ECE1	endothelin converting enzyme 1
92558	8.08e-17	1.28e-18	0.3095	-8.80782	-2.7259	18.01	BICDL1	BICD family like cargo adaptor 1
5165	8.66e-17	1.37e-18	0.1537	8.79955	1.35282	333.16	PDK3	pyruvate dehydrogenase kinase 3
112268430	1.03e-16	1.63e-18	0.177	8.78001	1.55364	906.85	LOC112268430
109136579	1.03e-16	1.65e-18	0.641	-8.77928	-5.62774	19566.3	TALAM1	TALAM1 transcript, MALAT1 antisense RNA
23133	1.1e-16	1.76e-18	0.1644	8.77148	1.44161	321.62	PHF8	PHD finger protein 8
6275	1.12e-16	1.81e-18	0.2071	-8.76877	-1.81608	145.67	S100A4	S100 calcium binding protein A4
55848	1.13e-16	1.83e-18	0.0928	-8.76745	-0.813317	126.31	PLGRKT	plasminogen receptor with a C-terminal lysine
23400	1.14e-16	1.85e-18	0.1408	8.7659	1.23405	135.16	ATP13A2	ATPase cation transporting 13A2
9580	1.26e-16	2.06e-18	0.0751	8.75377	0.656987	321.61	SOX13	SRY-box transcription factor 13
6616	1.29e-16	2.12e-18	0.3434	-8.75067	-3.00533	17.13	SNAP25	synaptosome associated protein 25
7597	1.34e-16	2.2e-18	0.0951	8.74637	0.831516	411.78	ZBTB25	zinc finger and BTB domain containing 25
147837	1.47e-16	2.42e-18	0.1496	-8.73557	-1.30682	97.05	ZNF563	zinc finger protein 563
50488	1.49e-16	2.48e-18	0.1072	8.73321	0.935809	396.13	MINK1	misshapen like kinase 1
170688	1.58e-16	2.62e-18	0.1477	8.72667	1.28863	202.26	NUDT4P2	nudix hydrolase 4 pseudogene 2
1849	1.59e-16	2.66e-18	0.0987	8.72509	0.861016	101.44	DUSP7	dual specificity phosphatase 7
9590	1.72e-16	2.88e-18	0.1936	8.71595	1.68701	459.92	AKAP12	A-kinase anchoring protein 12
101929243	1.73e-16	2.92e-18	0.1538	8.71452	1.3406	115.77	ILRUN-AS1	ILRUN antisense RNA 1
27151	1.73e-16	2.91e-18	0.2764	8.71472	2.40865	38.31	CPAMD8	C3 and PZP like alpha-2-macroglobulin domain containing 8
57134	1.79e-16	3.03e-18	0.1515	8.71028	1.31991	528.58	MAN1C1	mannosidase alpha class 1C member 1
55860	1.86e-16	3.17e-18	0.0789	-8.70511	-0.686831	283.47	ACTR10	actin related protein 10
3161	1.86e-16	3.19e-18	0.2699	-8.70453	-2.34933	14.73	HMMR	hyaluronan mediated motility receptor
91608	1.89e-16	3.25e-18	0.297	8.70243	2.5843	34.24	RASL10B	RAS like family 10 member B
4329	1.92e-16	3.31e-18	0.2082	8.70027	1.81156	5308.14	ALDH6A1	aldehyde dehydrogenase 6 family member A1
94	1.96e-16	3.39e-18	0.1565	8.69752	1.36107	97.92	ACVRL1	activin A receptor like type 1
445	2e-16	3.47e-18	0.1982	8.69489	1.72301	31686	ASS1	argininosuccinate synthase 1
100873941	2.03e-16	3.54e-18	0.2364	8.69261	2.05535	17.43	OPA1-AS1	OPA1 antisense RNA 1
83606	2.15e-16	3.77e-18	0.1013	8.68556	0.879847	1732.68	GUCD1	guanylyl cyclase domain containing 1
9967	2.16e-16	3.79e-18	0.1056	8.68498	0.917512	1095.25	THRAP3	thyroid hormone receptor associated protein 3
6575	2.35e-16	4.14e-18	0.1055	8.67492	0.915442	1056.92	SLC20A2	solute carrier family 20 member 2
23498	2.48e-16	4.39e-18	0.1246	8.66821	1.08009	3693.61	HAAO	3-hydroxyanthranilate 3,4-dioxygenase
59277	2.84e-16	5.04e-18	0.1457	8.65252	1.26071	300.93	NTN4	netrin 4
1043	2.85e-16	5.09e-18	0.2668	-8.65142	-2.30818	71.88	CD52	CD52 molecule
9956	3.02e-16	5.41e-18	0.4299	-8.64441	-3.71665	22.61	HS3ST2	heparan sulfate-glucosamine 3-sulfotransferase 2
5465	3.11e-16	5.58e-18	0.1068	8.64081	0.92311	1937.69	PPARA	peroxisome proliferator activated receptor alpha
8826	3.64e-16	6.55e-18	0.1582	8.62245	1.36367	654.59	IQGAP1	IQ motif containing GTPase activating protein 1
84174	4.1e-16	7.4e-18	0.1204	-8.60846	-1.03628	92.29	SLA2	Src like adaptor 2
79369	4.31e-16	7.82e-18	0.0957	-8.60225	-0.822848	156.11	B3GNT4	UDP-GlcNAc:betaGal beta-1,3-N-acetylglucosaminyltransferase 4
378938	4.59e-16	8.37e-18	0.6456	-8.59444	-5.54824	21451.6	MALAT1	metastasis associated lung adenocarcinoma transcript 1
6542	4.7e-16	8.64e-18	0.146	8.59082	1.2545	7521.14	SLC7A2	solute carrier family 7 member 2
113218482	4.7e-16	8.61e-18	0.1756	-8.59111	-1.50878	255.64	MIR9898	microRNA 9898
11326	4.7e-16	8.65e-18	0.2484	8.59066	2.13388	372.32	VSIG4	V-set and immunoglobulin domain containing 4
392	5.09e-16	9.41e-18	0.0951	8.58093	0.816103	437.47	ARHGAP1	Rho GTPase activating protein 1
2220	5.21e-16	9.65e-18	0.176	8.57803	1.5094	1602.51	FCN2	ficolin 2
3162	5.23e-16	9.74e-18	0.1592	8.57704	1.36567	865.76	HMOX1	heme oxygenase 1
7049	5.31e-16	9.91e-18	0.1331	8.57501	1.14125	517.8	TGFBR3	transforming growth factor beta receptor 3
113444	5.84e-16	1.09e-17	0.0787	-8.56352	-0.674246	394.03	SMIM12	small integral membrane protein 12
9111	5.86e-16	1.1e-17	0.0971	-8.5628	-0.831483	219.69	NMI	N-myc and STAT interactor
84134	6.05e-16	1.14e-17	0.1131	-8.55874	-0.967759	241.53	TOMM40L	translocase of outer mitochondrial membrane 40 like
23612	6.24e-16	1.18e-17	0.3145	-8.55473	-2.69048	59.84	PHLDA3	pleckstrin homology like domain family A member 3
6726	6.7e-16	1.27e-17	0.0711	-8.54607	-0.607819	1776.03	SRP9	signal recognition particle 9
3766	6.79e-16	1.3e-17	0.3585	8.54411	3.06275	53.1	KCNJ10	potassium inwardly rectifying channel subfamily J member 10
6789	6.8e-16	1.3e-17	0.1122	8.54369	0.958469	291.24	STK4	serine/threonine kinase 4
59286	6.96e-16	1.34e-17	0.113	-8.54059	-0.964783	895.58	UBL5	ubiquitin like 5
105374304	7.41e-16	1.43e-17	0.2505	8.53259	2.13778	58.69	LOC105374304	uncharacterized LOC105374304
102465134	7.41e-16	1.43e-17	0.2204	8.53257	1.88033	16.34	MIR6126	microRNA 6126
57521	7.45e-16	1.45e-17	0.1072	8.53143	0.914699	328.73	RPTOR	regulatory associated protein of MTOR complex 1
54890	7.84e-16	1.53e-17	0.0916	8.52521	0.781204	1070.65	ALKBH5	alkB homolog 5, RNA demethylase
5641	8.3e-16	1.62e-17	0.1029	8.51825	0.876175	1526.93	LGMN	legumain
7249	8.69e-16	1.7e-17	0.0789	8.51254	0.672052	584.85	TSC2	TSC complex subunit 2
23026	9.43e-16	1.85e-17	0.1796	8.50262	1.52679	80.41	MYO16	myosin XVI
2310	9.48e-16	1.87e-17	0.1705	8.50165	1.44989	87.21	FOXO3B	forkhead box O3B
3015	9.74e-16	1.93e-17	0.0929	-8.49813	-0.78911	452.65	H2AZ1	H2A.Z variant histone 1
106633814	9.76e-16	1.94e-17	0.1224	8.49743	1.04049	69.24	SNORA86	small nucleolar RNA, H/ACA box 86
11130	9.86e-16	1.96e-17	0.2151	-8.49595	-1.82775	30.71	ZWINT	ZW10 interacting kinetochore protein
3838	9.98e-16	1.99e-17	0.1734	-8.49418	-1.47265	119.43	KPNA2	karyopherin subunit alpha 2
4035	1.08e-15	2.16e-17	0.1217	8.48462	1.0326	8338.43	LRP1	LDL receptor related protein 1
29982	1.33e-15	2.68e-17	0.0853	-8.45991	-0.721558	235.48	NRBF2	nuclear receptor binding factor 2
8570	1.35e-15	2.73e-17	0.1163	8.45744	0.98378	1192.99	KHSRP	KH-type splicing regulatory protein
26790	1.37e-15	2.78e-17	0.2069	-8.45561	-1.7496	18.16	SNORD58B	small nucleolar RNA, C/D box 58B
6233	1.52e-15	3.08e-17	0.12	-8.44337	-1.01309	4306.84	RPS27A	ribosomal protein S27a
103910	1.6e-15	3.26e-17	0.106	-8.43683	-0.89419	2097.66	MYL12B	myosin light chain 12B
64093	1.7e-15	3.47e-17	0.1262	8.42944	1.06389	1353.18	SMOC1	SPARC related modular calcium binding 1
107986265	1.79e-15	3.66e-17	0.0957	-8.42324	-0.806309	124.38	LOC107986265
79718	1.88e-15	3.88e-17	0.1046	8.41659	0.880574	576.82	TBL1XR1	TBL1X/Y related 1
100131626	2.06e-15	4.25e-17	0.301	8.40572	2.53017	13.67	LOC100131626	uncharacterized LOC100131626
388325	2.07e-15	4.28e-17	0.1698	8.40491	1.42711	102.09	SCIMP	SLP adaptor and CSK interacting membrane protein
6712	2.1e-15	4.36e-17	0.141	8.40292	1.18516	1342.45	SPTBN2	spectrin beta, non-erythrocytic 2
285855	2.23e-15	4.66e-17	0.0688	-8.39507	-0.577452	913.97	RPL7L1	ribosomal protein L7 like 1
124245	2.35e-15	4.92e-17	0.096	8.38856	0.805497	285.9	ZC3H18	zinc finger CCCH-type containing 18
10984	2.51e-15	5.27e-17	0.5826	-8.38052	-4.8828	157.42	KCNQ1OT1	KCNQ1 opposite strand/antisense transcript 1
5054	2.61e-15	5.49e-17	0.3027	-8.37569	-2.53504	371.04	SERPINE1	serpin family E member 1
3875	2.76e-15	5.82e-17	0.184	-8.3689	-1.53954	3581.18	KRT18	keratin 18
10654	2.9e-15	6.13e-17	0.1086	-8.36272	-0.908405	727.5	PMVK	phosphomevalonate kinase
54797	2.98e-15	6.33e-17	0.1151	-8.35891	-0.962353	146.35	MED18	mediator complex subunit 18
23590	2.99e-15	6.37e-17	0.1268	-8.35821	-1.06	51.98	PDSS1	decaprenyl diphosphate synthase subunit 1
50511	3.61e-15	7.72e-17	0.1187	-8.33549	-0.989188	159.18	SYCP3	synaptonemal complex protein 3
2650	3.69e-15	7.91e-17	0.2066	8.33252	1.72175	43.07	GCNT1	glucosaminyl (N-acetyl) transferase 1
90139	3.74e-15	8.04e-17	0.1591	8.3306	1.32562	154.94	TSPAN18	tetraspanin 18
107984974	3.77e-15	8.12e-17	0.0974	-8.32941	-0.81143	1731.9	LOC107984974	SMAD specific E3 ubiquitin protein ligase 2 (SMURF2) pseudogene
28998	3.9e-15	8.43e-17	0.1269	-8.32501	-1.05644	326.82	MRPL13	mitochondrial ribosomal protein L13
4601	3.94e-15	8.54e-17	0.1175	8.32353	0.97825	671.46	MXI1	MAX interactor 1, dimerization protein
8655	4.13e-15	8.99e-17	0.1314	-8.31742	-1.09281	867.21	DYNLL1	dynein light chain LC8-type 1
653162	4.25e-15	9.28e-17	0.1	-8.31367	-0.831685	101.73	RPSAP9	ribosomal protein SA pseudogene 9
105374260	4.93e-15	1.08e-16	0.1618	8.29573	1.34197	66.03	LOC105374260	uncharacterized LOC105374260
137075	5.01e-15	1.1e-16	0.1284	8.29343	1.06512	131.33	CLDN23	claudin 23
107984805	5.27e-15	1.16e-16	0.6385	-8.28708	-5.29093	102.48	LOC107984805	uncharacterized LOC107984805
8635	5.27e-15	1.16e-16	0.1225	8.28668	1.01537	544.21	RNASET2	ribonuclease T2
55969	5.34e-15	1.18e-16	0.1118	-8.28484	-0.926	420.82	RAB5IF	RAB5 interacting factor
100463487	5.59e-15	1.24e-16	0.241	-8.27909	-1.99516	374.29	MTRNR2L9	MT-RNR2 like 9 (pseudogene)
112268048	5.67e-15	1.26e-16	0.2259	-8.27705	-1.86963	18.14	LOC112268048	uncharacterized LOC112268048
1822	5.92e-15	1.32e-16	0.0997	8.27148	0.824413	340.95	ATN1	atrophin 1
5796	6.1e-15	1.37e-16	0.1027	8.26767	0.848897	1098.62	PTPRK	protein tyrosine phosphatase receptor type K
112817	6.18e-15	1.39e-16	0.1346	8.26572	1.11247	653.12	HOGA1	4-hydroxy-2-oxoglutarate aldolase 1
11163	6.31e-15	1.42e-16	0.1292	8.2629	1.0674	460.09	NUDT4	nudix hydrolase 4
54961	7.38e-15	1.67e-16	0.094	8.24384	0.774818	147.64	SSH3	slingshot protein phosphatase 3
3856	7.44e-15	1.69e-16	0.1748	-8.24245	-1.4411	6788.71	KRT8	keratin 8
6601	7.44e-15	1.69e-16	0.0844	8.24212	0.695664	490.19	SMARCC2	SWI/SNF related, matrix associated, actin dependent regulator of chromatin subfamily c member 2
105369828	8.55e-15	1.95e-16	0.2368	8.22511	1.94793	21.05	LOC105369828	uncharacterized LOC105369828
79081	8.9e-15	2.03e-16	0.1189	-8.22003	-0.977207	108.71	LBHD1	LBH domain containing 1
84262	9.33e-15	2.14e-16	0.1358	-8.21406	-1.11584	83.75	PSMG3	proteasome assembly chaperone 3
54538	1.09e-14	2.51e-16	0.1365	8.19499	1.1186	248.5	ROBO4	roundabout guidance receptor 4
127544	1.11e-14	2.57e-16	0.0819	8.19205	0.670731	134.45	RNF19B	ring finger protein 19B
23061	1.16e-14	2.68e-16	0.115	8.18676	0.941837	1907.97	TBC1D9B	TBC1 domain family member 9B
3709	1.16e-14	2.7e-16	0.1153	8.18612	0.94418	3598.21	ITPR2	inositol 1,4,5-trisphosphate receptor type 2
54543	1.21e-14	2.81e-16	0.1224	-8.18104	-1.00175	1283.36	TOMM7	translocase of outer mitochondrial membrane 7
100381270	1.27e-14	2.98e-16	0.3709	8.17432	3.03199	45.53	ZBED6	zinc finger BED-type containing 6
5618	1.27e-14	2.97e-16	0.1691	8.17461	1.38269	353.78	PRLR	prolactin receptor
65080	1.28e-14	2.99e-16	0.0671	-8.17358	-0.548145	345.93	MRPL44	mitochondrial ribosomal protein L44
1340	1.28e-14	3.02e-16	0.1209	-8.17258	-0.988472	1638.27	COX6B1	cytochrome c oxidase subunit 6B1
9235	1.33e-14	3.14e-16	0.27	-8.16782	-2.20524	3213.56	IL32	interleukin 32
8642	1.36e-14	3.21e-16	0.1931	8.16509	1.57664	177.6	DCHS1	dachsous cadherin-related 1
55214	1.37e-14	3.24e-16	0.1389	8.16407	1.13388	96.85	P3H2	prolyl 3-hydroxylase 2
440672	1.66e-14	3.95e-16	0.1449	8.13994	1.1794	213.23	NUDT4B	nudix hydrolase 4B
1506	1.68e-14	4e-16	0.2483	-8.13862	-2.02099	16.98	CTRL	chymotrypsin like
23389	1.71e-14	4.08e-16	0.146	8.13618	1.18823	394.37	MED13L	mediator complex subunit 13L
113218505	1.87e-14	4.48e-16	0.3561	-8.12491	-2.89317	13.71	MIR10527	microRNA 10527
403313	1.98e-14	4.77e-16	0.0991	-8.11727	-0.804103	199.73	PLPP6	phospholipid phosphatase 6
3150	2.03e-14	4.9e-16	0.1058	-8.11387	-0.858542	610.32	HMGN1	high mobility group nucleosome binding domain 1
3759	2.11e-14	5.1e-16	0.3212	8.10913	2.60433	22.66	KCNJ2	potassium inwardly rectifying channel subfamily J member 2
25764	2.17e-14	5.26e-16	0.1216	-8.10534	-0.985449	289.92	HYPK	huntingtin interacting protein K
100128494	2.21e-14	5.38e-16	0.1778	8.1027	1.44026	230.7	LOC100128494	uncharacterized LOC100128494
65986	2.22e-14	5.42e-16	0.1073	8.10167	0.869316	434.13	ZBTB10	zinc finger and BTB domain containing 10
30845	2.28e-14	5.57e-16	0.1984	8.09838	1.60697	536.75	EHD3	EH domain containing 3
440292	2.32e-14	5.68e-16	0.1881	-8.09598	-1.52259	16.93	COMMD4P1	COMM domain containing 4 pseudogene 1
84300	2.49e-14	6.11e-16	0.1239	-8.08715	-1.00214	322.96	UQCC2	ubiquinol-cytochrome c reductase complex assembly factor 2
112268437	2.49e-14	6.13e-16	0.2564	8.0868	2.0737	11.27	LOC112268437	uncharacterized protein FLJ45252
7132	2.5e-14	6.18e-16	0.1006	8.08578	0.813167	1469.22	TNFRSF1A	TNF receptor superfamily member 1A
57226	2.58e-14	6.4e-16	0.0865	-8.08151	-0.698799	259.05	LYRM2	LYR motif containing 2
22898	2.61e-14	6.47e-16	0.1738	8.08011	1.40443	57.28	DENND3	DENN domain containing 3
1387	2.64e-14	6.56e-16	0.1202	8.07842	0.970915	622.36	CREBBP	CREB binding protein
4247	2.66e-14	6.63e-16	0.1151	-8.07711	-0.929578	549.04	MGAT2	alpha-1,6-mannosyl-glycoprotein 2-beta-N-acetylglucosaminyltransferase
221421	2.78e-14	6.96e-16	0.1122	-8.0712	-0.905253	131.41	RSPH9	radial spoke head component 9
83953	2.91e-14	7.31e-16	0.3253	-8.06529	-2.62325	187.29	FCAMR	Fc alpha and mu receptor
330	2.94e-14	7.39e-16	0.229	-8.06396	-1.84696	182.97	BIRC3	baculoviral IAP repeat containing 3
4846	2.99e-14	7.55e-16	0.157	8.06126	1.2654	91.79	NOS3	nitric oxide synthase 3
10580	3.09e-14	7.82e-16	0.1458	8.05705	1.17506	826.5	SORBS1	sorbin and SH3 domain containing 1
3712	3.2e-14	8.1e-16	0.0981	8.05266	0.789694	3163.19	IVD	isovaleryl-CoA dehydrogenase
5970	3.5e-14	8.9e-16	0.1063	8.0411	0.855077	700.18	RELA	RELA proto-oncogene, NF-kB subunit
399687	3.5e-14	8.93e-16	0.1021	8.04075	0.821156	1661.28	MYO18A	myosin XVIIIA
84769	3.58e-14	9.15e-16	0.1604	-8.03776	-1.28914	68.96	MPV17L2	MPV17 mitochondrial inner membrane protein like 2
2215	3.74e-14	9.58e-16	0.2248	8.03216	1.80601	89.21	FCGR3B	Fc gamma receptor IIIb
56950	3.99e-14	1.02e-15	0.0947	-8.02395	-0.760154	236.38	SMYD2	SET and MYND domain containing 2
5939	3.99e-14	1.03e-15	0.1439	8.02347	1.15469	166.24	RBMS2	RNA binding motif single stranded interacting protein 2
1589	4.01e-14	1.04e-15	0.2023	-8.02256	-1.6227	32.47	CYP21A2	cytochrome P450 family 21 subfamily A member 2
1164	4.62e-14	1.2e-15	0.2336	-8.00486	-1.86998	58.72	CKS2	CDC28 protein kinase regulatory subunit 2
9474	4.68e-14	1.21e-15	0.0772	-8.00294	-0.61772	323.52	ATG5	autophagy related 5
127018	4.92e-14	1.28e-15	0.0971	-7.99651	-0.776544	300.89	LYPLAL1	lysophospholipase like 1
29121	4.95e-14	1.29e-15	0.1501	-7.99557	-1.20047	59.73	CLEC2D	C-type lectin domain family 2 member D
23136	4.97e-14	1.3e-15	0.207	7.99469	1.65466	108.26	EPB41L3	erythrocyte membrane protein band 4.1 like 3
122509	5e-14	1.31e-15	0.1923	-7.99359	-1.53715	50.33	IFI27L1	interferon alpha inducible protein 27 like 1
254065	5.26e-14	1.38e-15	0.1377	7.98712	1.10009	120.67	BRWD3	bromodomain and WD repeat domain containing 3
2034	5.36e-14	1.41e-15	0.1153	7.98449	0.920563	3164.05	EPAS1	endothelial PAS domain protein 1
51659	5.52e-14	1.46e-15	0.2215	-7.98053	-1.76731	45.37	GINS2	GINS complex subunit 2
2113	5.7e-14	1.51e-15	0.1306	7.97616	1.04159	816.44	ETS1	ETS proto-oncogene 1, transcription factor
515	5.77e-14	1.53e-15	0.088	-7.97434	-0.701816	1605.93	ATP5PB	ATP synthase peripheral stalk-membrane subunit b
55576	5.81e-14	1.55e-15	0.2845	7.97321	2.26851	773.1	STAB2	stabilin 2
83931	5.9e-14	1.57e-15	0.0986	7.97102	0.785617	819.1	STK40	serine/threonine kinase 40
51214	6.21e-14	1.66e-15	0.2081	7.96415	1.65724	122.46	IGF2-AS	IGF2 antisense RNA
4501	6.21e-14	1.67e-15	0.2142	7.96404	1.7058	6883.91	MT1X	metallothionein 1X
120425	6.46e-14	1.74e-15	0.1539	-7.9589	-1.22504	78.63	JAML	junction adhesion molecule like
220441	6.58e-14	1.77e-15	0.2494	7.95638	1.98442	429.1	RNF152	ring finger protein 152
6921	6.62e-14	1.79e-15	0.0893	-7.9553	-0.71078	329.35	ELOC	elongin C
22837	6.64e-14	1.8e-15	0.1227	7.95458	0.975735	2370.87	COBLL1	cordon-bleu WH2 repeat protein like 1
54994	7.03e-14	1.91e-15	0.0778	7.94728	0.618236	776.9	GID8	GID complex subunit 8 homolog
30834	7.09e-14	1.93e-15	0.128	-7.94587	-1.01721	98.76	POLR1H	RNA polymerase I subunit H
3716	7.29e-14	1.99e-15	0.1168	7.94216	0.927506	2220.26	JAK1	Janus kinase 1
10131	7.54e-14	2.06e-15	0.0927	7.93768	0.73589	1386.02	TRAP1	TNF receptor associated protein 1
558	7.65e-14	2.1e-15	0.1929	7.93554	1.53052	412.16	AXL	AXL receptor tyrosine kinase
6189	8.5e-14	2.33e-15	0.1064	-7.92215	-0.843098	4547.4	RPS3A	ribosomal protein S3A
100133941	8.53e-14	2.35e-15	0.267	-7.92142	-2.11521	240.9	CD24	CD24 molecule
5464	9.21e-14	2.54e-15	0.0992	-7.91159	-0.785082	1040.33	PPA1	inorganic pyrophosphatase 1
5771	9.59e-14	2.65e-15	0.1079	-7.90634	-0.853023	168.02	PTPN2	protein tyrosine phosphatase non-receptor type 2
51154	9.85e-14	2.73e-15	0.0837	-7.9027	-0.661777	221.66	MRTO4	MRT4 homolog, ribosome maturation factor
100507008	1.02e-13	2.83e-15	0.1841	-7.89831	-1.45427	399.35	LINC00844	long intergenic non-protein coding RNA 844
5339	1.05e-13	2.92e-15	0.1545	7.89407	1.21936	3224.22	PLEC	plectin
4233	1.08e-13	3.01e-15	0.1396	7.89048	1.10121	1527.59	MET	MET proto-oncogene, receptor tyrosine kinase
6119	1.1e-13	3.07e-15	0.1132	-7.88796	-0.893006	263.14	RPA3	replication protein A3
79856	1.13e-13	3.18e-15	0.1677	-7.8837	-1.32192	2067.91	SNX22	sorting nexin 22
27302	1.14e-13	3.21e-15	0.1729	7.88237	1.36318	162.78	BMP10	bone morphogenetic protein 10
4811	1.17e-13	3.28e-15	0.1165	7.87966	0.917928	1989.89	NID1	nidogen 1
8496	1.2e-13	3.39e-15	0.1286	7.87573	1.01288	442.35	PPFIBP1	PPFIA binding protein 1
1874	1.2e-13	3.39e-15	0.0811	7.87549	0.639085	147.47	E2F4	E2F transcription factor 4
6525	1.22e-13	3.47e-15	0.163	7.87263	1.28323	183.14	SMTN	smoothelin
7392	1.31e-13	3.73e-15	0.1109	7.8636	0.871788	1386.61	USF2	upstream transcription factor 2, c-fos interacting
1278	1.31e-13	3.74e-15	0.2243	-7.86327	-1.76347	1439.16	COL1A2	collagen type I alpha 2 chain
5787	1.36e-13	3.87e-15	0.1677	7.85901	1.31801	423.62	PTPRB	protein tyrosine phosphatase receptor type B
7070	1.45e-13	4.16e-15	0.2689	-7.8499	-2.11052	114.71	THY1	Thy-1 cell surface antigen
5683	1.52e-13	4.36e-15	0.1035	-7.84399	-0.811599	1961.01	PSMA2	proteasome 20S subunit alpha 2
5688	1.55e-13	4.47e-15	0.1195	-7.84112	-0.936997	1554.61	PSMA7	proteasome 20S subunit alpha 7
338442	1.6e-13	4.61e-15	0.3085	7.83715	2.41802	14.73	HCAR2	hydroxycarboxylic acid receptor 2
5706	1.71e-13	4.93e-15	0.0934	-7.82861	-0.730828	540.11	PSMC6	proteasome 26S subunit, ATPase 6
23166	1.8e-13	5.2e-15	0.2251	7.8219	1.76063	1050.46	STAB1	stabilin 1
801	1.9e-13	5.5e-15	0.1025	7.81484	0.800665	3776.83	CALM1	calmodulin 1
64802	2.06e-13	6e-15	0.1105	-7.804	-0.862091	118.06	NMNAT1	nicotinamide nucleotide adenylyltransferase 1
2168	2.23e-13	6.49e-15	0.1771	-7.79402	-1.38025	20983.7	FABP1	fatty acid binding protein 1
114108587	2.27e-13	6.62e-15	0.1429	7.79148	1.11348	31.28	ATF7-NPFF	ATF7-NPFF readthrough
2444	2.28e-13	6.67e-15	0.1192	7.79057	0.928262	826.23	FRK	fyn related Src family tyrosine kinase
79017	2.28e-13	6.68e-15	0.1042	-7.79031	-0.811495	246.2	GGCT	gamma-glutamylcyclotransferase
51026	2.4e-13	7.05e-15	0.0876	-7.78361	-0.681691	189.31	GOLT1B	golgi transport 1B
4564	2.41e-13	7.1e-15	0.4089	-7.78274	-3.18224	133.94	TRNH	tRNA-His
100131205	2.47e-13	7.3e-15	0.1282	-7.77924	-0.99702	285.01	RPL21P28	ribosomal protein L21 pseudogene 28
3621	2.52e-13	7.46e-15	0.092	7.77638	0.715202	254.88	ING1	inhibitor of growth family member 1
105375489	2.52e-13	7.5e-15	0.1406	-7.77567	-1.09339	129.42	LOC105375489	uncharacterized LOC105375489
100529097	2.52e-13	7.49e-15	0.0862	-7.77585	-0.670445	1107.26	RPL36A-HNRNPH2	RPL36A-HNRNPH2 readthrough
348094	2.53e-13	7.53e-15	0.2832	-7.77519	-2.20172	22.68	ANKDD1A	ankyrin repeat and death domain containing 1A
5976	2.57e-13	7.68e-15	0.1001	7.77273	0.777927	753.03	UPF1	UPF1 RNA helicase and ATPase
359845	2.63e-13	7.87e-15	0.1545	7.76959	1.20034	201.87	RFLNB	refilin B
199920	2.73e-13	8.2e-15	0.2474	-7.7644	-1.92064	218.6	FYB2	FYN binding protein 2
1536	2.9e-13	8.72e-15	0.2018	7.75672	1.56562	540.78	CYBB	cytochrome b-245 beta chain
57658	3.12e-13	9.42e-15	0.111	7.74685	0.859566	374.28	CALCOCO1	calcium binding and coiled-coil domain 1
5802	3.12e-13	9.42e-15	0.2627	7.74685	2.03544	318.01	PTPRS	protein tyrosine phosphatase receptor type S
10794	3.16e-13	9.56e-15	0.2979	7.74498	2.30729	15.59	ZNF460	zinc finger protein 460
255520	3.35e-13	1.02e-14	0.0947	-7.73726	-0.732692	264.64	ELMOD2	ELMO domain containing 2
100216546	3.35e-13	1.02e-14	0.5464	-7.73681	-4.22702	76.63	LINC01004	long intergenic non-protein coding RNA 1004
304	3.35e-13	1.02e-14	0.1828	-7.73702	-1.4142	76.87	ANXA2P2	annexin A2 pseudogene 2
150248	3.41e-13	1.04e-14	0.1597	7.73407	1.2351	350.55	C22orf15	chromosome 22 open reading frame 15
23412	3.43e-13	1.05e-14	0.1034	-7.73313	-0.799669	243.03	COMMD3	COMM domain containing 3
107984338	3.55e-13	1.09e-14	0.2944	-7.72845	-2.27496	14.77	LOC107984338
80127	3.58e-13	1.1e-14	0.2012	7.72721	1.55466	699.31	BBOF1	basal body orientation factor 1
57161	3.64e-13	1.12e-14	0.2424	7.72468	1.87218	52.62	PELI2	pellino E3 ubiquitin protein ligase family member 2
51499	3.67e-13	1.13e-14	0.1155	-7.72332	-0.891989	338.22	TRIAP1	TP53 regulated inhibitor of apoptosis 1
643834	3.72e-13	1.15e-14	0.407	7.72139	3.14253	9.16	PGA3	pepsinogen A3
105369571	3.76e-13	1.17e-14	0.2764	-7.71966	-2.13375	38.26	LOC105369571	uncharacterized LOC105369571
81609	3.82e-13	1.19e-14	0.1649	7.71736	1.27232	156.34	SNX27	sorting nexin 27
8407	3.82e-13	1.19e-14	0.1444	-7.71748	-1.11412	1748.66	TAGLN2	transgelin 2
23196	3.83e-13	1.2e-14	0.0642	7.71654	0.495244	1965.74	FAM120A	family with sequence similarity 120A
26232	3.91e-13	1.22e-14	0.2677	-7.71382	-2.06493	391.12	FBXO2	F-box protein 2
100527950	4e-13	1.25e-14	0.1028	-7.71072	-0.792876	76.01	GJA9-MYCBP	GJA9-MYCBP readthrough
7314	4.01e-13	1.26e-14	0.114	7.70995	0.879277	19045.5	UBB	ubiquitin B
5524	4.06e-13	1.28e-14	0.1377	-7.70826	-1.06141	1335.28	PTPA	protein phosphatase 2 phosphatase activator
57016	4.16e-13	1.31e-14	0.6346	-7.7044	-4.889	363.53	AKR1B10	aldo-keto reductase family 1 member B10
58191	4.16e-13	1.31e-14	0.1246	7.70461	0.960078	626.4	CXCL16	C-X-C motif chemokine ligand 16
23129	4.22e-13	1.34e-14	0.135	7.70241	1.03992	646.21	PLXND1	plexin D1
84918	4.3e-13	1.36e-14	0.0788	-7.69965	-0.607033	189.37	LRP11	LDL receptor related protein 11
10778	4.36e-13	1.39e-14	0.1089	-7.69762	-0.838508	264.24	ZNF271P	zinc finger protein 271, pseudogene
23644	4.58e-13	1.46e-14	0.0926	7.69121	0.712224	227.61	EDC4	enhancer of mRNA decapping 4
84726	4.75e-13	1.52e-14	0.1058	7.68619	0.813429	999.92	PRRC2B	proline rich coiled-coil 2B
1070	4.82e-13	1.54e-14	0.1517	-7.68408	-1.1659	74.47	CETN3	centrin 3
51699	5.43e-13	1.74e-14	0.0744	-7.66865	-0.570418	586.37	VPS29	VPS29 retromer complex component
115	5.49e-13	1.76e-14	0.0846	7.66688	0.648528	703.71	ADCY9	adenylate cyclase 9
2167	5.55e-13	1.79e-14	0.5358	-7.66514	-4.10711	133.06	FABP4	fatty acid binding protein 4
92344	5.58e-13	1.8e-14	0.1466	-7.66434	-1.12346	43.17	GORAB	golgin, RAB6 interacting
4522	5.59e-13	1.81e-14	0.1288	7.66371	0.987155	5913.2	MTHFD1	methylenetetrahydrofolate dehydrogenase, cyclohydrolase and formyltetrahydrofolate synthetase 1
57192	5.76e-13	1.87e-14	0.1195	7.65961	0.915349	260.13	MCOLN1	mucolipin TRP cation channel 1
55540	6.1e-13	1.98e-14	0.1995	7.6521	1.52659	256.75	IL17RB	interleukin 17 receptor B
4155	6.1e-13	1.98e-14	0.0943	7.65186	0.721219	665.73	MBP	myelin basic protein
23332	6.1e-13	1.99e-14	0.1116	7.65156	0.854077	404.17	CLASP1	cytoplasmic linker associated protein 1
5260	6.17e-13	2.01e-14	0.089	-7.64979	-0.681193	363.2	PHKG1	phosphorylase kinase catalytic subunit gamma 1
2286	6.3e-13	2.06e-14	0.1629	-7.64682	-1.24584	605.71	FKBP2	FKBP prolyl isomerase 2
3667	6.31e-13	2.07e-14	0.1001	7.64619	0.765587	871.37	IRS1	insulin receptor substrate 1
107986158	6.31e-13	2.07e-14	0.2291	7.64638	1.75183	12.16	LOC107986158
64769	6.34e-13	2.09e-14	0.1264	-7.64518	-0.966266	261.12	MEAF6	MYST/Esa1 associated factor 6
23328	6.47e-13	2.13e-14	0.122	7.64244	0.932124	234.38	SASH1	SAM and SH3 domain containing 1
7320	6.53e-13	2.16e-14	0.0822	-7.641	-0.627984	395.13	UBE2B	ubiquitin conjugating enzyme E2 B
64773	6.73e-13	2.23e-14	0.1112	7.63687	0.849148	168.1	PCED1A	PC-esterase domain containing 1A
23211	6.91e-13	2.29e-14	0.134	7.63308	1.0232	266.94	ZC3H4	zinc finger CCCH-type containing 4
22864	7.04e-13	2.34e-14	0.102	7.63058	0.777945	506.37	R3HDM2	R3H domain containing 2
2963	7.08e-13	2.36e-14	0.1115	-7.62956	-0.850809	130.29	GTF2F2	general transcription factor IIF subunit 2
334	7.38e-13	2.46e-14	0.1147	7.62393	0.874641	8900.03	APLP2	amyloid beta precursor like protein 2
114841035	7.43e-13	2.48e-14	0.1634	-7.62285	-1.24574	608.66	LOC114841035	Uncharacterized protein LOC114841035
1590	7.47e-13	2.5e-14	0.1922	-7.62185	-1.4646	28.47	CYP21A1P	cytochrome P450 family 21 subfamily A member 1, pseudogene
25942	7.49e-13	2.51e-14	0.0945	7.62127	0.719919	443.14	SIN3A	SIN3 transcription regulator family member A
57121	7.56e-13	2.54e-14	0.2142	7.61975	1.63214	27.7	LPAR5	lysophosphatidic acid receptor 5
105370687	7.98e-13	2.69e-14	0.2641	7.61257	2.01082	44.84	LOC105370687	uncharacterized LOC105370687
10148	8.48e-13	2.86e-14	0.2356	7.60443	1.79126	42.2	EBI3	Epstein-Barr virus induced 3
5167	8.53e-13	2.88e-14	0.1247	7.60342	0.948417	1450.45	ENPP1	ectonucleotide pyrophosphatase/phosphodiesterase 1
4881	9.04e-13	3.06e-14	0.192	7.59566	1.4582	190.65	NPR1	natriuretic peptide receptor 1
51124	9.72e-13	3.3e-14	0.0647	-7.58599	-0.491022	394.07	IER3IP1	immediate early response 3 interacting protein 1
220963	1.02e-12	3.46e-14	0.2907	7.57984	2.20332	30.39	SLC16A9	solute carrier family 16 member 9
23130	1.03e-12	3.52e-14	0.1175	7.57749	0.890653	578.55	ATG2A	autophagy related 2A
1975	1.09e-12	3.72e-14	0.1109	7.57045	0.839881	4413.29	EIF4B	eukaryotic translation initiation factor 4B
3930	1.11e-12	3.81e-14	0.14	7.56747	1.05932	461.28	LBR	lamin B receptor
64087	1.2e-12	4.11e-14	0.1283	7.55751	0.969957	2192.83	MCCC2	methylcrotonyl-CoA carboxylase subunit 2
105372432	1.22e-12	4.17e-14	0.1039	7.55548	0.78481	267.41	LOC105372432	uncharacterized LOC105372432
56941	1.23e-12	4.23e-14	0.0702	-7.55379	-0.529988	471.18	HMCES	5-hydroxymethylcytosine binding, ES cell specific
83938	1.25e-12	4.32e-14	0.1054	-7.55102	-0.795846	176.78	LRMDA	leucine rich melanocyte differentiation associated
1649	1.25e-12	4.3e-14	0.1554	-7.55149	-1.17329	100.04	DDIT3	DNA damage inducible transcript 3
79068	1.25e-12	4.31e-14	0.0986	7.5514	0.744387	341.61	FTO	FTO alpha-ketoglutarate dependent dioxygenase
100288866	1.25e-12	4.32e-14	0.3158	7.55106	2.38428	20.93	NGFR-AS1	NGFR antisense RNA 1
79572	1.27e-12	4.4e-14	0.125	7.54865	0.943932	1910.03	ATP13A3	ATPase 13A3
2247	1.28e-12	4.44e-14	0.1397	-7.54752	-1.05434	120.77	FGF2	fibroblast growth factor 2
54345	1.28e-12	4.46e-14	0.2445	7.54695	1.84555	93.5	SOX18	SRY-box transcription factor 18
643847	1.29e-12	4.49e-14	0.421	7.54592	3.1766	9.44	PGA4	pepsinogen A4
2734	1.31e-12	4.59e-14	0.0877	7.54318	0.661502	1344.96	GLG1	golgi glycoprotein 1
22849	1.32e-12	4.63e-14	0.1704	7.54197	1.28498	251.71	CPEB3	cytoplasmic polyadenylation element binding protein 3
54108	1.39e-12	4.87e-14	0.1237	7.53544	0.931967	182.25	CHRAC1	chromatin accessibility complex subunit 1
124842	1.39e-12	4.91e-14	0.2369	7.53437	1.78497	31.39	TMEM132E	transmembrane protein 132E
101928140	1.41e-12	4.96e-14	0.1917	7.53292	1.44439	25.08	PTPRK-AS1	PTPRK antisense RNA 1
58477	1.41e-12	4.99e-14	0.1174	-7.53212	-0.884042	730.95	SRPRB	SRP receptor subunit beta
84171	1.47e-12	5.22e-14	0.2812	-7.52638	-2.11656	62.82	LOXL4	lysyl oxidase like 4
79670	1.56e-12	5.53e-14	0.1516	7.51878	1.13988	1030.21	TUT7	terminal uridylyl transferase 7
10421	1.56e-12	5.53e-14	0.0876	-7.51866	-0.658659	293.21	CD2BP2	CD2 cytoplasmic tail binding protein 2
55179	1.57e-12	5.6e-14	0.1752	-7.51712	-1.31735	39.86	FAIM	Fas apoptotic inhibitory molecule
84904	1.62e-12	5.78e-14	0.1321	-7.51293	-0.992372	75.28	ARHGEF39	Rho guanine nucleotide exchange factor 39
445577	1.69e-12	6.03e-14	0.1464	7.50733	1.09876	34.77	FAM120A2P	family with sequence similarity 120A2, pseudogene
2022	1.72e-12	6.16e-14	0.1391	7.50462	1.04368	1581.63	ENG	endoglin
11066	1.8e-12	6.44e-14	0.1113	-7.49887	-0.83463	135.49	SNRNP35	small nuclear ribonucleoprotein U11/U12 subunit 35
116987	1.8e-12	6.47e-14	0.1159	7.49818	0.868769	207.74	AGAP1	ArfGAP with GTPase domain, ankyrin repeat and PH domain 1
23248	1.85e-12	6.65e-14	0.0906	7.49465	0.679121	448.56	RPRD2	regulation of nuclear pre-mRNA domain containing 2
9232	1.86e-12	6.7e-14	0.2824	-7.49364	-2.11641	17.36	PTTG1	PTTG1 regulator of sister chromatid separation, securin
7146	1.86e-12	6.71e-14	0.1408	-7.49337	-1.05532	76.65	TNXA	tenascin XA (pseudogene)
414197	1.86e-12	6.74e-14	0.1952	-7.49279	-1.46226	24.86	ZNF32-AS1	ZNF32 antisense RNA 1
112495	1.89e-12	6.85e-14	0.1202	-7.49064	-0.900266	211.39	GTF3C6	general transcription factor IIIC subunit 6
60685	1.91e-12	6.93e-14	0.0921	7.48918	0.689504	1084.77	ZFAND3	zinc finger AN1-type containing 3
10981	1.95e-12	7.1e-14	0.1136	-7.48595	-0.850732	355.51	RAB32	RAB32, member RAS oncogene family
115201	1.98e-12	7.23e-14	0.1101	-7.48364	-0.824239	233.05	ATG4A	autophagy related 4A cysteine peptidase
10276	2.07e-12	7.56e-14	0.0933	7.47772	0.697318	1051.42	NET1	neuroepithelial cell transforming 1
4299	2.21e-12	8.06e-14	0.159	7.46931	1.18797	740.92	AFF1	ALF transcription elongation factor 1
137682	2.21e-12	8.09e-14	0.1466	-7.46889	-1.09504	190.5	NDUFAF6	NADH:ubiquinone oxidoreductase complex assembly factor 6
9815	2.25e-12	8.26e-14	0.0716	7.46613	0.534853	265.68	GIT2	GIT ArfGAP 2
4123	2.3e-12	8.45e-14	0.0806	7.46319	0.601455	450.78	MAN2C1	mannosidase alpha class 2C member 1
9681	2.33e-12	8.59e-14	0.1532	7.46095	1.14277	163.9	DEPDC5	DEP domain containing 5, GATOR1 subcomplex subunit
4556	2.35e-12	8.65e-14	0.2392	-7.46004	-1.78438	11220.8	TRNE	tRNA-Glu
80237	2.48e-12	9.18e-14	0.1764	-7.45225	-1.31428	47.99	ELL3	elongation factor for RNA polymerase II 3
983	2.6e-12	9.61e-14	0.2887	-7.4461	-2.14936	15.77	CDK1	cyclin dependent kinase 1
8894	2.62e-12	9.71e-14	0.1571	-7.44476	-1.16956	1062.48	EIF2S2	eukaryotic translation initiation factor 2 subunit beta
143	2.65e-12	9.83e-14	0.1421	7.44313	1.05753	612.35	PARP4	poly(ADP-ribose) polymerase family member 4
9619	2.69e-12	1e-13	0.1805	7.4409	1.34286	210.06	ABCG1	ATP binding cassette subfamily G member 1
10169	2.7e-12	1.01e-13	0.1205	-7.44005	-0.896622	3159.48	SERF2	small EDRK-rich factor 2
26292	2.76e-12	1.03e-13	0.1047	-7.43715	-0.778622	74.86	MYCBP	MYC binding protein
54361	2.9e-12	1.09e-13	0.317	-7.43	-2.35538	22.18	WNT4	Wnt family member 4
1026	2.92e-12	1.09e-13	0.2506	-7.42896	-1.86203	479.34	CDKN1A	cyclin dependent kinase inhibitor 1A
2214	3.04e-12	1.14e-13	0.2047	7.4234	1.51992	734.97	FCGR3A	Fc gamma receptor IIIa
79682	3.05e-12	1.15e-13	0.2124	-7.42285	-1.57654	44.78	CENPU	centromere protein U
54497	3.1e-12	1.17e-13	0.1315	7.42014	0.97544	159.49	HEATR5B	HEAT repeat containing 5B
26065	3.1e-12	1.17e-13	0.0896	7.42022	0.665002	880.55	LSM14A	LSM14A mRNA processing body assembly factor
23460	3.11e-12	1.17e-13	0.1181	7.41957	0.876044	2186.02	ABCA6	ATP binding cassette subfamily A member 6
9754	3.13e-12	1.18e-13	0.1369	7.41845	1.0154	214.89	STARD8	StAR related lipid transfer domain containing 8
100507607	3.21e-12	1.22e-13	0.1991	-7.41492	-1.4761	77.93	NPIPB9	nuclear pore complex interacting protein family member B9
57088	3.23e-12	1.23e-13	0.1769	7.4138	1.31138	442.92	PLSCR4	phospholipid scramblase 4
55177	3.25e-12	1.24e-13	0.0899	-7.41291	-0.666419	674.52	RMDN3	regulator of microtubule dynamics 3
5436	3.3e-12	1.26e-13	0.1044	-7.4103	-0.773937	246.57	POLR2G	RNA polymerase II subunit G
9112	3.72e-12	1.42e-13	0.1354	7.39447	1.00145	335.05	MTA1	metastasis associated 1
10213	3.76e-12	1.44e-13	0.1308	-7.39263	-0.967142	412.17	PSMD14	proteasome 26S subunit, non-ATPase 14
203260	3.77e-12	1.44e-13	0.1455	-7.39228	-1.07536	89.32	CCDC107	coiled-coil domain containing 107
7062	4.01e-12	1.54e-13	0.3393	7.38365	2.50504	10.98	TCHH	trichohyalin
285148	4.03e-12	1.55e-13	0.0858	-7.38278	-0.633603	366.17	IAH1	isoamyl acetate hydrolyzing esterase 1 (putative)
1544	4.27e-12	1.64e-13	0.2556	7.37503	1.88507	22675.4	CYP1A2	cytochrome P450 family 1 subfamily A member 2
54460	4.47e-12	1.72e-13	0.0869	-7.36866	-0.640172	406.97	MRPS21	mitochondrial ribosomal protein S21
84327	4.5e-12	1.74e-13	0.1522	7.36733	1.12125	393.82	ZBED3	zinc finger BED-type containing 3
65008	4.57e-12	1.77e-13	0.154	-7.36512	-1.13457	279.02	MRPL1	mitochondrial ribosomal protein L1
4283	4.59e-12	1.78e-13	0.3055	-7.36434	-2.24958	118.4	CXCL9	C-X-C motif chemokine ligand 9
23013	4.64e-12	1.8e-13	0.1591	7.36268	1.17148	567.35	SPEN	spen family transcriptional repressor
9053	4.69e-12	1.83e-13	0.0829	7.36088	0.610475	458.07	MAP7	microtubule associated protein 7
9779	4.93e-12	1.92e-13	0.1138	7.35419	0.836667	513.4	TBC1D5	TBC1 domain family member 5
4553	4.94e-12	1.93e-13	0.4279	-7.35358	-3.14628	1819.32	TRNA	tRNA-Ala
100128055	5.04e-12	1.97e-13	0.3333	7.35062	2.44965	10.65	SMARCA5-AS1	SMARCA5 antisense RNA 1
9521	5.08e-12	1.99e-13	0.1907	-7.34942	-1.40126	34.4	EEF1E1	eukaryotic translation elongation factor 1 epsilon 1
84816	5.3e-12	2.08e-13	0.1488	-7.34354	-1.093	72.95	RTN4IP1	reticulon 4 interacting protein 1
7074	5.37e-12	2.11e-13	0.1785	7.34169	1.31084	100.11	TIAM1	TIAM Rac1 associated GEF 1
9043	5.47e-12	2.16e-13	0.1315	7.33881	0.964748	883.78	SPAG9	sperm associated antigen 9
727	5.63e-12	2.22e-13	0.2088	7.33485	1.53119	11380	C5	complement C5
170384	5.66e-12	2.24e-13	0.1614	7.33379	1.18353	53.6	FUT11	fucosyltransferase 11
283149	5.67e-12	2.24e-13	0.1332	7.33353	0.977183	316.13	BCL9L	BCL9 like
113218500	5.69e-12	2.25e-13	0.14	-7.33274	-1.0264	1616.94	MIR10393	microRNA 10393
79719	5.85e-12	2.32e-13	0.1098	-7.32878	-0.804527	221.69	AAGAB	alpha and gamma adaptin binding protein
57715	5.94e-12	2.36e-13	0.1363	7.32644	0.998489	954.24	SEMA4G	semaphorin 4G
9640	6.03e-12	2.4e-13	0.0987	7.32426	0.722611	411.51	ZNF592	zinc finger protein 592
57600	6.05e-12	2.42e-13	0.1899	7.32351	1.39056	1575.9	FNIP2	folliculin interacting protein 2
6767	6.1e-12	2.44e-13	0.1011	7.32238	0.740448	5395.23	ST13	ST13 Hsp70 interacting protein
51095	6.2e-12	2.48e-13	0.0839	-7.31979	-0.613919	144.24	TRNT1	tRNA nucleotidyl transferase 1
5297	6.72e-12	2.7e-13	0.1281	7.30878	0.936028	628.9	PI4KA	phosphatidylinositol 4-kinase alpha
84418	7.1e-12	2.85e-13	0.0996	-7.30114	-0.727121	369.27	CYSTM1	cysteine rich transmembrane module containing 1
25823	7.3e-12	2.94e-13	0.2308	-7.29734	-1.68444	32.58	TPSG1	tryptase gamma 1
283651	7.34e-12	2.96e-13	0.1739	-7.29628	-1.26856	25.05	HMGN2P46	high mobility group nucleosomal binding domain 2 pseudogene 46
22838	7.69e-12	3.1e-13	0.118	7.28978	0.860513	195.52	RNF44	ring finger protein 44
26269	7.71e-12	3.11e-13	0.14	-7.28933	-1.02049	454.8	FBXO8	F-box protein 8
5684	7.87e-12	3.18e-13	0.1058	-7.28635	-0.77118	1022.67	PSMA3	proteasome 20S subunit alpha 3
80212	8.26e-12	3.35e-13	0.0782	7.27958	0.569185	444.29	CCDC92	coiled-coil domain containing 92
80201	8.66e-12	3.52e-13	0.572	-7.27291	-4.15997	48.89	HKDC1	hexokinase domain containing 1
283981	8.86e-12	3.6e-13	0.2969	-7.26969	-2.1586	31.31	LINC00685	long intergenic non-protein coding RNA 685
114294	8.96e-12	3.65e-13	0.0783	-7.2679	-0.569429	352.92	LACTB	lactamase beta
106635532	9.3e-12	3.8e-13	0.1667	7.26263	1.21077	60.77	SNORA100	small nucleolar RNA, H/ACA box 100
3339	9.46e-12	3.87e-13	0.2042	7.26014	1.48232	1114.3	HSPG2	heparan sulfate proteoglycan 2
283587	9.99e-12	4.09e-13	0.1737	-7.25252	-1.25959	66.04	HISLA	HIF1A stabilizing long noncoding RNA
991	1e-11	4.12e-13	0.2874	-7.25154	-2.08406	14.08	CDC20	cell division cycle 20
7153	1.01e-11	4.15e-13	0.3295	-7.25069	-2.38931	58.39	TOP2A	DNA topoisomerase II alpha
83394	1.02e-11	4.18e-13	0.2335	7.24966	1.69292	161.65	PITPNM3	PITPNM family member 3
667	1.02e-11	4.19e-13	0.1472	7.24927	1.06727	962.99	DST	dystonin
100652759	1.02e-11	4.22e-13	0.27	7.24845	1.95697	10.85	PRICKLE2-AS1	PRICKLE2 antisense RNA 1
9844	1.04e-11	4.31e-13	0.0967	7.24552	0.70081	277.09	ELMO1	engulfment and cell motility 1
4628	1.05e-11	4.35e-13	0.127	7.24426	0.920202	969.32	MYH10	myosin heavy chain 10
6443	1.1e-11	4.56e-13	0.2087	-7.23778	-1.51043	300.88	SGCB	sarcoglycan beta
51510	1.15e-11	4.76e-13	0.0736	-7.23191	-0.532117	349.79	CHMP5	charged multivesicular body protein 5
729359	1.15e-11	4.79e-13	0.2162	-7.23127	-1.56331	459.21	PLIN4	perilipin 4
714	1.29e-11	5.36e-13	0.2422	7.21596	1.74765	1975.84	C1QC	complement C1q C chain
57291	1.29e-11	5.37e-13	0.1453	7.21565	1.04819	172.6	DANCR	differentiation antagonizing non-protein coding RNA
1346	1.29e-11	5.38e-13	0.2311	-7.21531	-1.6671	33.8	COX7A1	cytochrome c oxidase subunit 7A1
4926	1.33e-11	5.57e-13	0.0834	7.21059	0.601585	1214.8	NUMA1	nuclear mitotic apparatus protein 1
105373974	1.34e-11	5.62e-13	0.2492	7.20939	1.79676	69.32	LOC105373974	uncharacterized LOC105373974
10200	1.38e-11	5.79e-13	0.166	-7.20526	-1.19592	52.73	MPHOSPH6	M-phase phosphoprotein 6
101929427	1.42e-11	5.96e-13	0.2327	-7.2015	-1.67568	118.75	LOC101929427	uncharacterized LOC101929427
6482	1.42e-11	6e-13	0.1341	7.20049	0.965833	5204.97	ST3GAL1	ST3 beta-galactoside alpha-2,3-sialyltransferase 1
2012	1.48e-11	6.22e-13	0.2655	-7.19548	-1.91056	77.7	EMP1	epithelial membrane protein 1
105378721	1.48e-11	6.27e-13	0.1529	-7.19438	-1.09991	50.82	LOC105378721
23191	1.48e-11	6.27e-13	0.0744	7.19448	0.534957	1096.88	CYFIP1	cytoplasmic FMR1 interacting protein 1
3909	1.53e-11	6.49e-13	0.2453	-7.18971	-1.76386	75.89	LAMA3	laminin subunit alpha 3
56243	1.55e-11	6.57e-13	0.1348	7.18808	0.968701	383.8	KIAA1217	KIAA1217
644936	1.56e-11	6.64e-13	0.2602	7.18665	1.86993	14.23	LOC644936	actin beta pseudogene
285	1.56e-11	6.64e-13	0.2753	7.18673	1.97874	37.19	ANGPT2	angiopoietin 2
10016	1.57e-11	6.7e-13	0.0778	-7.18537	-0.559337	309.37	PDCD6	programmed cell death 6
54915	1.58e-11	6.74e-13	0.0672	7.18469	0.48265	361.21	YTHDF1	YTH N6-methyladenosine RNA binding protein 1
374659	1.58e-11	6.75e-13	0.1124	-7.18443	-0.807381	154.78	HDDC3	HD domain containing 3
84706	1.59e-11	6.79e-13	0.1702	7.18357	1.22287	2135.98	GPT2	glutamic--pyruvic transaminase 2
112752	1.59e-11	6.81e-13	0.1143	-7.18329	-0.821008	110.76	IFT43	intraflagellar transport 43
112268415	1.64e-11	7.04e-13	0.1227	-7.17866	-0.880707	53.08	LOC112268415	uncharacterized LOC112268415
9556	1.67e-11	7.18e-13	0.1195	-7.17604	-0.857764	709.21	ATP5MJ	ATP synthase membrane subunit j
112268195	1.68e-11	7.24e-13	0.3174	7.17474	2.27735	8.47	LOC112268195
81619	1.73e-11	7.46e-13	0.1018	7.17069	0.729938	363.53	TSPAN14	tetraspanin 14
4565	1.73e-11	7.46e-13	0.2444	7.17076	1.75235	993.5	TRNI	tRNA-Ile
399726	1.73e-11	7.51e-13	0.1314	7.16976	0.942178	411.38	MIR1915HG	MIR1915 host gene
91947	1.78e-11	7.72e-13	0.2065	-7.16608	-1.47988	319.07	ARRDC4	arrestin domain containing 4
6208	1.81e-11	7.84e-13	0.1107	-7.16389	-0.793155	6062.7	RPS14	ribosomal protein S14
10332	1.81e-11	7.89e-13	0.2141	7.16304	1.53395	483.9	CLEC4M	C-type lectin domain family 4 member M
9968	1.82e-11	7.91e-13	0.1758	7.16273	1.25933	220.8	MED12	mediator complex subunit 12
2264	1.83e-11	8.01e-13	0.1192	7.16105	0.853503	1620.99	FGFR4	fibroblast growth factor receptor 4
6256	1.87e-11	8.17e-13	0.0785	7.1583	0.561879	6394.53	RXRA	retinoid X receptor alpha
317749	1.96e-11	8.59e-13	0.124	-7.15142	-0.886785	1114.48	DHRS4L2	dehydrogenase/reductase 4 like 2
51538	2.03e-11	8.9e-13	0.1537	-7.14654	-1.09839	166.72	ZCCHC17	zinc finger CCHC-type containing 17
389072	2.12e-11	9.29e-13	0.1212	7.14068	0.865342	186.16	PLEKHM3	pleckstrin homology domain containing M3
1281	2.17e-11	9.54e-13	0.2072	-7.13701	-1.47884	3623.62	COL3A1	collagen type III alpha 1 chain
79142	2.17e-11	9.55e-13	0.1145	-7.13678	-0.816863	255.21	PHF23	PHD finger protein 23
80271	2.18e-11	9.61e-13	0.1112	-7.13604	-0.793446	133.54	ITPKC	inositol-trisphosphate 3-kinase C
401466	2.18e-11	9.62e-13	0.1348	-7.13579	-0.961714	311.36	RBIS	ribosomal biogenesis factor
50636	2.21e-11	9.78e-13	0.1394	7.13358	0.99458	98	ANO7	anoctamin 7
4085	2.22e-11	9.84e-13	0.2193	-7.13268	-1.56448	21.82	MAD2L1	mitotic arrest deficient 2 like 1
56521	2.34e-11	1.04e-12	0.1215	7.12524	0.865718	305.42	DNAJC12	DnaJ heat shock protein family (Hsp40) member C12
5204	2.41e-11	1.07e-12	0.1144	-7.12119	-0.814886	1276.96	PFDN5	prefoldin subunit 5
83593	2.42e-11	1.08e-12	0.0913	7.12054	0.649937	327.41	RASSF5	Ras association domain family member 5
23352	2.5e-11	1.11e-12	0.137	7.11554	0.975061	1921.27	UBR4	ubiquitin protein ligase E3 component n-recognin 4
6241	2.5e-11	1.12e-12	0.3032	-7.11521	-2.1571	38.75	RRM2	ribonucleotide reductase regulatory subunit M2
92181	2.53e-11	1.13e-12	0.1028	-7.11366	-0.731288	232.99	UBTD2	ubiquitin domain containing 2
11068	2.69e-11	1.2e-12	0.1147	-7.10515	-0.814911	163.82	CYB561D2	cytochrome b561 family member D2
2033	2.7e-11	1.21e-12	0.1214	7.10415	0.862581	541.79	EP300	E1A binding protein p300
6428	2.7e-11	1.21e-12	0.1071	-7.10388	-0.761175	838.95	SRSF3	serine and arginine rich splicing factor 3
90423	2.76e-11	1.24e-12	0.2251	-7.10057	-1.59856	26.64	ATP6V1E2	ATPase H+ transporting V1 subunit E2
10133	2.8e-11	1.26e-12	0.0852	-7.0984	-0.604507	1710.22	OPTN	optineurin
51741	2.8e-11	1.26e-12	0.1171	7.09826	0.831415	148.52	WWOX	WW domain containing oxidoreductase
5154	2.85e-11	1.29e-12	0.2869	-7.09569	-2.03569	63.96	PDGFA	platelet derived growth factor subunit A
93611	2.92e-11	1.32e-12	0.133	-7.09228	-0.94351	181.43	FBXO44	F-box protein 44
168544	2.94e-11	1.33e-12	0.1836	7.09091	1.30196	134.64	ZNF467	zinc finger protein 467
3336	2.97e-11	1.35e-12	0.1063	-7.08924	-0.753902	1220.68	HSPE1	heat shock protein family E (Hsp10) member 1
10529	2.97e-11	1.35e-12	0.1772	-7.08937	-1.256	79.65	NEBL	nebulette
302	3.01e-11	1.37e-12	0.1771	-7.08697	-1.25478	1184.51	ANXA2	annexin A2
3635	3.08e-11	1.4e-12	0.1602	7.08388	1.13453	151.42	INPP5D	inositol polyphosphate-5-phosphatase D
55505	3.11e-11	1.42e-12	0.1045	-7.08232	-0.74034	425.51	NOP10	NOP10 ribonucleoprotein
80704	3.13e-11	1.43e-12	0.1052	-7.0812	-0.744953	508.42	SLC19A3	solute carrier family 19 member 3
57827	3.13e-11	1.43e-12	0.1052	-7.08129	-0.744679	142.28	C6orf47	chromosome 6 open reading frame 47
80006	3.14e-11	1.44e-12	0.1349	-7.0802	-0.955276	98.73	TRAPPC13	trafficking protein particle complex subunit 13
64231	3.34e-11	1.53e-12	0.1605	7.07174	1.13473	813.33	MS4A6A	membrane spanning 4-domains A6A
9665	3.44e-11	1.58e-12	0.1027	7.06732	0.726058	599.39	MARF1	meiosis regulator and mRNA stability factor 1
2580	3.45e-11	1.58e-12	0.1051	7.06689	0.742866	623.59	GAK	cyclin G associated kinase
332	3.55e-11	1.63e-12	0.3125	-7.06263	-2.20677	20.05	BIRC5	baculoviral IAP repeat containing 5
29082	3.69e-11	1.7e-12	0.1161	-7.05702	-0.819247	309.8	CHMP4A	charged multivesicular body protein 4A
105375097	3.79e-11	1.75e-12	0.4138	-7.05312	-2.91891	31.04	LOC105375097	uncharacterized LOC105375097
6144	3.8e-11	1.76e-12	0.1414	-7.05259	-0.997544	1517.32	RPL21	ribosomal protein L21
8669	3.82e-11	1.77e-12	0.1602	-7.05155	-1.12979	760.1	EIF3J	eukaryotic translation initiation factor 3 subunit J
78996	3.83e-11	1.78e-12	0.0691	-7.05088	-0.486865	555.12	CYREN	cell cycle regulator of NHEJ
374393	3.84e-11	1.78e-12	0.341	-7.05058	-2.40419	22.36	FAM111B	FAM111 trypsin like peptidase B
100302692	3.86e-11	1.79e-12	0.2118	-7.0496	-1.49335	24.97	FTX	FTX transcript, XIST regulator
26153	3.96e-11	1.85e-12	0.21	7.04565	1.47937	43.9	KIF26A	kinesin family member 26A
407835	4e-11	1.87e-12	0.2393	-7.04421	-1.68558	22.72	LOC407835	mitogen-activated protein kinase kinase 2 pseudogene
1240	4.05e-11	1.89e-12	0.1697	7.04234	1.19513	133.09	CMKLR1	chemerin chemokine-like receptor 1
84131	4.08e-11	1.91e-12	0.1861	-7.04106	-1.31066	159.25	CEP78	centrosomal protein 78
54504	4.12e-11	1.93e-12	0.1854	7.03957	1.30492	434.16	CPVL	carboxypeptidase vitellogenic like
84969	4.24e-11	1.99e-12	0.1565	7.03517	1.10135	40.29	TOX2	TOX high mobility group box family member 2
84002	4.31e-11	2.03e-12	0.3885	-7.03262	-2.73186	15.18	B3GNT5	UDP-GlcNAc:betaGal beta-1,3-N-acetylglucosaminyltransferase 5
23043	4.37e-11	2.06e-12	0.2456	7.03058	1.72682	65.45	TNIK	TRAF2 and NCK interacting kinase
6591	4.51e-11	2.13e-12	0.1711	7.026	1.20207	96.19	SNAI2	snail family transcriptional repressor 2
144811	4.51e-11	2.12e-12	0.126	-7.02605	-0.885112	89.34	LACC1	laccase domain containing 1
51602	4.52e-11	2.14e-12	0.2012	-7.02527	-1.41313	381.66	NOP58	NOP58 ribonucleoprotein
84319	4.54e-11	2.15e-12	0.1282	-7.02464	-0.900633	136.66	CMSS1	cms1 ribosomal small subunit homolog
79813	4.54e-11	2.15e-12	0.1186	7.0244	0.832877	474.36	EHMT1	euchromatic histone lysine methyltransferase 1
54625	4.59e-11	2.18e-12	0.1276	7.02257	0.896147	1144.41	PARP14	poly(ADP-ribose) polymerase family member 14
255167	4.63e-11	2.2e-12	0.1776	7.02137	1.24729	1110.59	LINC01018	long intergenic non-protein coding RNA 1018
6636	5.02e-11	2.39e-12	0.1284	-7.00975	-0.899756	319.21	SNRPF	small nuclear ribonucleoprotein polypeptide F
100131801	5.11e-11	2.43e-12	0.1756	-7.00717	-1.2306	432.33	PET100	PET100 cytochrome c oxidase chaperone
2483	5.38e-11	2.57e-12	0.1438	-6.99944	-1.00656	277.2	FRG1	FSHD region gene 1
966	5.38e-11	2.57e-12	0.0798	-6.99936	-0.558387	3459.32	CD59	CD59 molecule (CD59 blood group)
55609	5.4e-11	2.58e-12	0.2796	6.99869	1.95696	11.04	ZNF280C	zinc finger protein 280C
85021	5.44e-11	2.6e-12	0.1414	6.99758	0.989598	474.49	REPS1	RALBP1 associated Eps domain containing 1
2237	5.46e-11	2.62e-12	0.156	-6.99677	-1.09151	108.4	FEN1	flap structure-specific endonuclease 1
6164	5.47e-11	2.63e-12	0.1143	-6.99628	-0.79949	3595.55	RPL34	ribosomal protein L34
1476	5.47e-11	2.63e-12	0.167	-6.99608	-1.16823	883.07	CSTB	cystatin B
440574	5.52e-11	2.66e-12	0.0981	-6.99482	-0.686533	428.8	MICOS10	mitochondrial contact site and cristae organizing system subunit 10
920	5.57e-11	2.69e-12	0.224	6.99303	1.56652	3124.5	CD4	CD4 molecule
101101775	5.57e-11	2.69e-12	0.1035	6.99296	0.723761	118.99	TMEM220-AS1	TMEM220 antisense RNA 1
57186	5.66e-11	2.74e-12	0.134	6.99051	0.936529	1158.29	RALGAPA2	Ral GTPase activating protein catalytic subunit alpha 2
3752	5.67e-11	2.74e-12	0.1295	6.9902	0.905002	919.13	KCND3	potassium voltage-gated channel subfamily D member 3
5125	5.74e-11	2.78e-12	0.2073	-6.98838	-1.44898	42.98	PCSK5	proprotein convertase subtilisin/kexin type 5
55195	5.8e-11	2.82e-12	0.1325	-6.98658	-0.925581	267.89	CCDC198	coiled-coil domain containing 198
3937	6.03e-11	2.93e-12	0.168	6.98107	1.17317	183.93	LCP2	lymphocyte cytosolic protein 2
100131378	6.19e-11	3.01e-12	0.2381	-6.9772	-1.66099	13.46	C11orf91	chromosome 11 open reading frame 91
109910382	6.36e-11	3.1e-12	0.3648	-6.97319	-2.54384	22074.6	RNA28SN3	RNA, 28S ribosomal N3
50854	6.51e-11	3.18e-12	0.1264	-6.96969	-0.881311	253.96	SNHG32	small nucleolar RNA host gene 32
23224	6.58e-11	3.21e-12	0.1207	6.96802	0.841005	602.79	SYNE2	spectrin repeat containing nuclear envelope protein 2
7580	6.68e-11	3.27e-12	0.1267	-6.96574	-0.882385	152.65	ZNF32	zinc finger protein 32
5253	6.92e-11	3.39e-12	0.1097	6.96051	0.763253	191.26	PHF2	PHD finger protein 2
3704	6.95e-11	3.41e-12	0.129	-6.95977	-0.89798	201.11	ITPA	inosine triphosphatase
11213	7.28e-11	3.58e-12	0.1721	6.95289	1.19645	43.86	IRAK3	interleukin 1 receptor associated kinase 3
586	7.36e-11	3.62e-12	0.3352	-6.95122	-2.33032	28.51	BCAT1	branched chain amino acid transaminase 1
23078	7.37e-11	3.63e-12	0.1238	6.95076	0.860806	621.4	VWA8	von Willebrand factor A domain containing 8
29950	7.47e-11	3.68e-12	0.1625	-6.94882	-1.12921	96.79	SERTAD1	SERTA domain containing 1
23028	7.72e-11	3.81e-12	0.0921	6.944	0.639476	317.77	KDM1A	lysine demethylase 1A
467	7.77e-11	3.84e-12	0.2007	-6.9429	-1.39321	53.58	ATF3	activating transcription factor 3
132158	7.81e-11	3.87e-12	0.0917	6.94187	0.63653	3354.39	GLYCTK	glycerate kinase
4627	7.86e-11	3.9e-12	0.0837	6.94079	0.58064	6621.01	MYH9	myosin heavy chain 9
11100	7.93e-11	3.94e-12	0.1047	6.93947	0.726824	1387.19	HNRNPUL1	heterogeneous nuclear ribonucleoprotein U like 1
8448	7.98e-11	3.97e-12	0.1865	-6.93828	-1.29398	28.76	DOC2A	double C2 domain alpha
23370	8.03e-11	4e-12	0.095	6.93733	0.65878	360.87	ARHGEF18	Rho/Rac guanine nucleotide exchange factor 18
10409	8.06e-11	4.02e-12	0.218	6.93656	1.51197	173.34	BASP1	brain abundant membrane attached signal protein 1
101926917	8.09e-11	4.04e-12	0.2575	-6.93586	-1.78574	13.04	ANKRD18CP	ankyrin repeat domain 18C, pseudogene
199857	8.25e-11	4.13e-12	0.0928	-6.9326	-0.643436	176.32	ALG14	ALG14 UDP-N-acetylglucosaminyltransferase subunit
55089	8.25e-11	4.13e-12	0.1578	6.93264	1.09421	11143.3	SLC38A4	solute carrier family 38 member 4
5578	8.27e-11	4.14e-12	0.1226	6.9322	0.849815	483.13	PRKCA	protein kinase C alpha
56949	8.36e-11	4.19e-12	0.1273	6.93049	0.882542	499.78	XAB2	XPA binding protein 2
170392	8.44e-11	4.24e-12	0.1469	6.92887	1.01782	1213.03	OIT3	oncoprotein induced transcript 3
3485	8.63e-11	4.34e-12	0.3935	6.92551	2.7252	2170.97	IGFBP2	insulin like growth factor binding protein 2
22852	8.72e-11	4.39e-12	0.5053	-6.92394	-3.49881	345.37	ANKRD26	ankyrin repeat domain containing 26
89953	9.14e-11	4.61e-12	0.0965	6.91695	0.667216	1111.31	KLC4	kinesin light chain 4
9962	9.14e-11	4.61e-12	0.2005	6.91712	1.38679	1448.41	SLC23A2	solute carrier family 23 member 2
79980	9.54e-11	4.82e-12	0.1459	-6.91063	-1.00848	95.99	DSN1	DSN1 component of MIS12 kinetochore complex
5685	9.63e-11	4.87e-12	0.078	-6.90917	-0.538621	1054.07	PSMA4	proteasome 20S subunit alpha 4
840	9.64e-11	4.89e-12	0.1599	-6.90881	-1.10467	214.67	CASP7	caspase 7
90141	9.72e-11	4.93e-12	0.1308	-6.90745	-0.903455	70.15	EFCAB11	EF-hand calcium binding domain 11
84268	9.75e-11	4.96e-12	0.0951	-6.90676	-0.656824	256.34	RPAIN	RPA interacting protein
84557	9.85e-11	5.01e-12	0.1747	-6.90517	-1.20638	594.27	MAP1LC3A	microtubule associated protein 1 light chain 3 alpha
323	9.86e-11	5.02e-12	0.0954	6.9049	0.658783	301.8	APBB2	amyloid beta precursor protein binding family B member 2
23020	1.01e-10	5.18e-12	0.1224	6.90063	0.844645	1786.57	SNRNP200	small nuclear ribonucleoprotein U5 subunit 200
440193	1.02e-10	5.22e-12	0.2417	6.89957	1.66738	76.49	CCDC88C	coiled-coil domain containing 88C
100008589	1.02e-10	5.22e-12	0.3674	-6.89943	-2.53498	23697.3	RNA28SN5	RNA, 28S ribosomal N5
114818	1.02e-10	5.23e-12	0.3088	-6.89924	-2.13024	19.37	KLHL29	kelch like family member 29
55841	1.05e-10	5.41e-12	0.1065	6.89442	0.734133	121.9	WWC3	WWC family member 3
6546	1.08e-10	5.55e-12	0.1777	6.89071	1.2247	103.3	SLC8A1	solute carrier family 8 member A1
3655	1.11e-10	5.71e-12	0.1726	-6.8866	-1.18884	309.94	ITGA6	integrin subunit alpha 6
5271	1.12e-10	5.75e-12	0.1574	-6.88559	-1.08354	81.02	SERPINB8	serpin family B member 8
83694	1.13e-10	5.84e-12	0.2904	-6.88339	-1.9988	14.48	RPS6KL1	ribosomal protein S6 kinase like 1
112755	1.14e-10	5.91e-12	0.1352	6.88191	0.930237	71.9	STX1B	syntaxin 1B
7083	1.18e-10	6.1e-12	0.1971	-6.87724	-1.35584	91.92	TK1	thymidine kinase 1
79054	1.19e-10	6.17e-12	0.1594	-6.87563	-1.09623	1180.29	TRPM8	transient receptor potential cation channel subfamily M member 8
25879	1.19e-10	6.18e-12	0.1154	-6.87543	-0.793278	169.73	DCAF13	DDB1 and CUL4 associated factor 13
219931	1.19e-10	6.18e-12	0.1306	6.87535	0.898002	270.92	TPCN2	two pore segment channel 2
357	1.19e-10	6.17e-12	0.1587	6.87558	1.09139	194.68	SHROOM2	shroom family member 2
7699	1.2e-10	6.24e-12	0.1014	-6.87404	-0.696885	109.32	ZNF140	zinc finger protein 140
11083	1.22e-10	6.36e-12	0.0787	6.8713	0.540886	412.57	DIDO1	death inducer-obliterator 1
138649	1.23e-10	6.4e-12	0.2959	-6.87034	-2.0329	28.9	ANKRD19P	ankyrin repeat domain 19, pseudogene
474344	1.23e-10	6.42e-12	0.156	6.87005	1.07203	223.16	GIMAP6	GTPase, IMAP family member 6
153562	1.25e-10	6.54e-12	0.1013	6.86727	0.695893	530.94	MARVELD2	MARVEL domain containing 2
144193	1.27e-10	6.67e-12	0.2372	6.86449	1.62859	1453.6	AMDHD1	amidohydrolase domain containing 1
10519	1.27e-10	6.67e-12	0.1186	-6.86457	-0.814119	758.17	CIB1	calcium and integrin binding 1
192111	1.28e-10	6.69e-12	0.1294	-6.86411	-0.887886	259.5	PGAM5	PGAM family member 5, mitochondrial serine/threonine protein phosphatase
84661	1.28e-10	6.7e-12	0.0863	-6.8639	-0.592099	303.82	DPY30	dpy-30 histone methyltransferase complex regulatory subunit
23609	1.31e-10	6.88e-12	0.0864	6.86005	0.592936	259.21	MKRN2	makorin ring finger protein 2
100500905	1.31e-10	6.88e-12	0.2195	6.8602	1.50594	21.49	MIR3661	microRNA 3661
102724615	1.31e-10	6.91e-12	0.5094	-6.85946	-3.49443	60.73	LOC102724615
2872	1.35e-10	7.12e-12	0.1234	6.85525	0.84626	1361.53	MKNK2	MAPK interacting serine/threonine kinase 2
10174	1.35e-10	7.16e-12	0.0954	6.85444	0.65373	1030.47	SORBS3	sorbin and SH3 domain containing 3
51375	1.37e-10	7.23e-12	0.1201	-6.85294	-0.822824	157.99	SNX7	sorting nexin 7
109864282	1.37e-10	7.24e-12	0.3624	-6.85286	-2.48316	22721.3	RNA28SN2	RNA, 28S ribosomal N2
105373608	1.38e-10	7.31e-12	0.0937	6.8515	0.6417	522.87	LOC105373608	uncharacterized LOC105373608
2081	1.4e-10	7.45e-12	0.1767	6.8487	1.21026	302.83	ERN1	endoplasmic reticulum to nucleus signaling 1
83759	1.42e-10	7.55e-12	0.0843	6.84676	0.576956	144.9	RBM4B	RNA binding motif protein 4B
57129	1.42e-10	7.57e-12	0.1116	-6.84652	-0.764023	234.87	MRPL47	mitochondrial ribosomal protein L47
92249	1.42e-10	7.58e-12	0.1314	6.84621	0.899506	162.04	LINC01278	long intergenic non-protein coding RNA 1278
7048	1.51e-10	8.04e-12	0.1437	6.83784	0.982541	942.15	TGFBR2	transforming growth factor beta receptor 2
22974	1.54e-10	8.21e-12	0.2194	-6.8349	-1.49939	41.57	TPX2	TPX2 microtubule nucleation factor
6898	1.54e-10	8.22e-12	0.2748	6.83466	1.87796	17482.6	TAT	tyrosine aminotransferase
57639	1.54e-10	8.28e-12	0.2557	-6.83367	-1.74736	56.36	CCDC146	coiled-coil domain containing 146
1500	1.59e-10	8.52e-12	0.1103	6.82947	0.753077	1078.25	CTNND1	catenin delta 1
254225	1.61e-10	8.64e-12	0.1099	6.82758	0.750622	146.2	RNF169	ring finger protein 169
106632264	1.62e-10	8.7e-12	0.3654	-6.82648	-2.49435	23496.2	RNA28SN1	RNA, 28S ribosomal N1
890	1.63e-10	8.77e-12	0.2286	-6.82538	-1.56022	26.06	CCNA2	cyclin A2
1069	1.63e-10	8.81e-12	0.1224	-6.82477	-0.835608	338.99	CETN2	centrin 2
7381	1.64e-10	8.88e-12	0.1133	-6.82359	-0.77284	1862.23	UQCRB	ubiquinol-cytochrome c reductase binding protein
1366	1.67e-10	9.01e-12	0.1959	-6.82155	-1.33667	135.12	CLDN7	claudin 7
83719	1.68e-10	9.07e-12	0.1575	6.82047	1.07444	269.37	YPEL3	yippee like 3
10212	1.69e-10	9.16e-12	0.1157	-6.81912	-0.789221	129.51	DDX39A	DExD-box helicase 39A
51668	1.71e-10	9.27e-12	0.1097	-6.81734	-0.747537	140.63	HSPB11	heat shock protein family B (small) member 11
6633	1.74e-10	9.47e-12	0.1125	-6.81431	-0.766946	670.51	SNRPD2	small nuclear ribonucleoprotein D2 polypeptide
6453	1.79e-10	9.73e-12	0.0897	6.8105	0.610827	659.47	ITSN1	intersectin 1
93129	1.8e-10	9.82e-12	0.1088	6.80916	0.740796	736.4	ORAI3	ORAI calcium release-activated calcium modulator 3
252995	1.91e-10	1.04e-11	0.2636	-6.80064	-1.79278	1484.35	FNDC5	fibronectin type III domain containing 5
23658	1.92e-10	1.05e-11	0.1011	-6.79993	-0.687489	318.69	LSM5	LSM5 homolog, U6 small nuclear RNA and mRNA degradation associated
4738	1.92e-10	1.05e-11	0.0989	-6.8001	-0.672316	568.11	NEDD8	NEDD8 ubiquitin like modifier
2185	1.93e-10	1.06e-11	0.093	6.79867	0.632325	345.08	PTK2B	protein tyrosine kinase 2 beta
1776	1.96e-10	1.08e-11	0.1928	6.79605	1.31031	1991.92	DNASE1L3	deoxyribonuclease 1 like 3
22998	2e-10	1.09e-11	0.1854	6.79347	1.25929	237.26	LIMCH1	LIM and calponin homology domains 1
64222	2e-10	1.1e-11	0.1519	-6.79277	-1.03212	355.97	TOR3A	torsin family 3 member A
9475	2.02e-10	1.11e-11	0.1402	6.79143	0.952224	439.1	ROCK2	Rho associated coiled-coil containing protein kinase 2
51524	2.02e-10	1.11e-11	0.1414	-6.79096	-0.960043	155.24	TMEM138	transmembrane protein 138
83480	2.04e-10	1.12e-11	0.1332	-6.78965	-0.904331	263.97	PUS3	pseudouridine synthase 3
51019	2.11e-10	1.16e-11	0.1168	-6.78474	-0.792539	216.24	WASHC3	WASH complex subunit 3
79009	2.11e-10	1.17e-11	0.083	-6.78419	-0.563347	232.29	DDX50	DExD-box helicase 50
5584	2.25e-10	1.24e-11	0.1276	6.77503	0.864812	124.96	PRKCI	protein kinase C iota
10923	2.3e-10	1.27e-11	0.0956	-6.77186	-0.647296	969.41	SUB1	SUB1 regulator of transcription
81796	2.31e-10	1.28e-11	0.3836	-6.77076	-2.59752	2295.42	SLCO5A1	solute carrier organic anion transporter family member 5A1
28972	2.31e-10	1.28e-11	0.0976	-6.77039	-0.660647	1103.29	SPCS1	signal peptidase complex subunit 1
79960	2.33e-10	1.3e-11	0.1699	-6.76907	-1.14987	355.48	JADE1	jade family PHD finger 1
2015	2.36e-10	1.31e-11	0.3771	6.76699	2.55161	42.57	ADGRE1	adhesion G protein-coupled receptor E1
1869	2.39e-10	1.33e-11	0.3235	-6.76542	-2.18849	20.38	E2F1	E2F transcription factor 1
1843	2.4e-10	1.34e-11	0.2082	-6.76453	-1.40819	556.98	DUSP1	dual specificity phosphatase 1
9739	2.42e-10	1.35e-11	0.1003	6.76309	0.678399	197.53	SETD1A	SET domain containing 1A, histone lysine methyltransferase
55729	2.44e-10	1.36e-11	0.1279	6.76188	0.864776	572.91	ATF7IP	activating transcription factor 7 interacting protein
18	2.53e-10	1.42e-11	0.1645	6.75623	1.11111	5944.72	ABAT	4-aminobutyrate aminotransferase
55691	2.7e-10	1.51e-11	0.1126	6.74695	0.759428	276.22	FRMD4A	FERM domain containing 4A
581	2.72e-10	1.52e-11	0.1713	-6.74565	-1.15556	185.45	BAX	BCL2 associated X, apoptosis regulator
152100	2.72e-10	1.53e-11	0.0849	-6.74471	-0.572724	272.81	CMC1	C-X9-C motif containing 1
8372	2.72e-10	1.53e-11	0.1739	-6.74456	-1.17318	76.67	HYAL3	hyaluronidase 3
23506	2.72e-10	1.53e-11	0.142	6.74492	0.957471	149.74	BICRAL	BICRA like chromatin remodeling complex associated protein
36	2.72e-10	1.53e-11	0.1915	6.74482	1.29189	5623.01	ACADSB	acyl-CoA dehydrogenase short/branched chain
26175	2.73e-10	1.54e-11	0.1193	-6.74432	-0.804697	72.96	LYSET	lysosomal enzyme trafficking factor
10838	2.76e-10	1.56e-11	0.1234	6.74242	0.831757	539	ZNF275	zinc finger protein 275
100287932	2.78e-10	1.57e-11	0.0953	-6.74108	-0.642602	471.84	TIMM23	translocase of inner mitochondrial membrane 23
1459	2.78e-10	1.57e-11	0.0938	6.74112	0.632289	214.9	CSNK2A2	casein kinase 2 alpha 2
713	2.82e-10	1.6e-11	0.2444	6.73853	1.64656	1796.69	C1QB	complement C1q B chain
1466	2.84e-10	1.61e-11	0.1722	-6.7377	-1.16016	189.78	CSRP2	cysteine and glycine rich protein 2
112268213	2.89e-10	1.64e-11	0.1568	-6.73498	-1.05628	119.33	LOC112268213
11221	3.02e-10	1.72e-11	0.1643	6.72816	1.10556	265.32	DUSP10	dual specificity phosphatase 10
10328	3.07e-10	1.75e-11	0.1076	-6.7255	-0.723823	134.92	EMC8	ER membrane protein complex subunit 8
114569	3.08e-10	1.76e-11	0.0909	-6.72502	-0.611332	559.56	MAL2	mal, T cell differentiation protein 2
4288	3.08e-10	1.76e-11	0.2679	-6.72497	-1.80176	45.33	MKI67	marker of proliferation Ki-67
6696	3.09e-10	1.76e-11	0.409	-6.72439	-2.75009	291.86	SPP1	secreted phosphoprotein 1
28985	3.11e-10	1.78e-11	0.1044	-6.7229	-0.701923	419.7	MCTS1	MCTS1 re-initiation and release factor
56894	3.13e-10	1.79e-11	0.0787	6.72214	0.528799	3111.56	AGPAT3	1-acylglycerol-3-phosphate O-acyltransferase 3
105751187	3.13e-10	1.79e-11	0.3846	6.72194	2.585	25.95	LRP1-AS	LRP1 antisense RNA
654817	3.13e-10	1.8e-11	0.2576	6.72158	1.73171	33.01	NCF1C	neutrophil cytosolic factor 1C pseudogene
112268296	3.13e-10	1.8e-11	0.1582	-6.72139	-1.06326	579.2	LOC112268296
57678	3.14e-10	1.81e-11	0.1621	-6.72073	-1.08953	4486.91	GPAM	glycerol-3-phosphate acyltransferase, mitochondrial
64108	3.2e-10	1.84e-11	0.146	-6.71811	-0.980704	67.41	RTP4	receptor transporter protein 4
9110	3.24e-10	1.87e-11	0.1429	6.7161	0.960044	1043.33	MTMR4	myotubularin related protein 4
388630	3.33e-10	1.92e-11	0.2765	6.71168	1.85575	134.76	TRABD2B	TraB domain containing 2B
11328	3.33e-10	1.92e-11	0.085	6.71174	0.570604	346.01	FKBP9	FKBP prolyl isomerase 9
347240	3.33e-10	1.93e-11	0.1347	-6.71146	-0.903732	84.07	KIF24	kinesin family member 24
100528016	3.38e-10	1.96e-11	0.1107	6.70916	0.742493	1102.22	TMX2-CTNND1	TMX2-CTNND1 readthrough (NMD candidate)
10473	3.46e-10	2.01e-11	0.1026	-6.70544	-0.688061	139.46	HMGN4	high mobility group nucleosomal binding domain 4
27248	3.57e-10	2.07e-11	0.0859	-6.70065	-0.575285	381.49	ERLEC1	endoplasmic reticulum lectin 1
80298	3.6e-10	2.09e-11	0.1137	-6.69926	-0.761654	187.44	MTERF2	mitochondrial transcription termination factor 2
100128675	3.6e-10	2.1e-11	0.1322	6.69922	0.885425	283.1	HPN-AS1	HPN antisense RNA 1
85007	3.64e-10	2.12e-11	0.1054	-6.69733	-0.705627	656.52	PHYKPL	5-phosphohydroxy-L-lysine phospho-lyase
55069	3.66e-10	2.14e-11	0.1015	6.6964	0.679368	1159.72	TMEM248	transmembrane protein 248
482	3.71e-10	2.17e-11	0.263	6.6944	1.76071	55.07	ATP1B2	ATPase Na+/K+ transporting subunit beta 2
102724550	3.73e-10	2.18e-11	0.259	-6.69348	-1.73388	37.31	LINC02015	long intergenic non-protein coding RNA 2015
347734	3.87e-10	2.26e-11	0.094	-6.688	-0.628847	419.55	SLC35B2	solute carrier family 35 member B2
55331	3.96e-10	2.32e-11	0.1721	-6.6844	-1.15046	156.84	ACER3	alkaline ceramidase 3
9847	4.05e-10	2.38e-11	0.1035	6.68081	0.691418	168.8	C2CD5	C2 calcium dependent domain containing 5
256691	4.09e-10	2.4e-11	0.2389	-6.67917	-1.59564	22.1	MAMDC2	MAM domain containing 2
23387	4.09e-10	2.4e-11	0.1141	6.67925	0.762324	475.84	SIK3	SIK family kinase 3
4089	4.09e-10	2.4e-11	0.0839	6.67907	0.560651	808.02	SMAD4	SMAD family member 4
3309	4.12e-10	2.43e-11	0.1814	-6.67765	-1.21117	5821.01	HSPA5	heat shock protein family A (Hsp70) member 5
3268	4.14e-10	2.44e-11	0.1023	6.67688	0.682766	1010.72	AGFG2	ArfGAP with FG repeats 2
6173	4.21e-10	2.49e-11	0.121	-6.67424	-0.80748	806.46	RPL36A	ribosomal protein L36a
27165	4.23e-10	2.5e-11	0.2166	6.67327	1.44555	1466.39	GLS2	glutaminase 2
553158	4.3e-10	2.55e-11	0.1425	6.67071	0.950511	27.2	PRR5-ARHGAP8	PRR5-ARHGAP8 readthrough
1349	4.33e-10	2.56e-11	0.1557	-6.66965	-1.03878	1179.55	COX7B	cytochrome c oxidase subunit 7B
3423	4.37e-10	2.59e-11	0.1091	6.66803	0.727644	505.94	IDS	iduronate 2-sulfatase
126410	4.42e-10	2.63e-11	0.2066	-6.66617	-1.37707	269.01	CYP4F22	cytochrome P450 family 4 subfamily F member 22
105372485	4.46e-10	2.65e-11	0.1305	6.66488	0.869643	3937.38	LOC105372485	uncharacterized LOC105372485
219855	4.48e-10	2.67e-11	0.1946	6.66389	1.29697	115.9	SLC37A2	solute carrier family 37 member 2
9785	4.49e-10	2.67e-11	0.0627	6.66357	0.418039	412.33	DHX38	DEAH-box helicase 38
60592	4.6e-10	2.74e-11	0.1271	-6.65993	-0.846315	397.95	SCOC	short coiled-coil protein
1508	4.62e-10	2.76e-11	0.1409	6.65885	0.938222	19416.8	CTSB	cathepsin B
83729	4.67e-10	2.79e-11	0.2189	-6.65735	-1.45742	2374.57	INHBE	inhibin subunit beta E
25994	4.69e-10	2.81e-11	0.1046	-6.65637	-0.696352	1828.61	HIGD1A	HIG1 hypoxia inducible domain family member 1A
6624	4.82e-10	2.88e-11	0.2063	6.65238	1.3724	317.77	FSCN1	fascin actin-bundling protein 1
26521	4.84e-10	2.9e-11	0.1097	-6.65146	-0.729681	445.24	TIMM8B	translocase of inner mitochondrial membrane 8 homolog B
10380	4.88e-10	2.93e-11	0.0842	-6.65005	-0.559696	236.94	BPNT1	3'(2'), 5'-bisphosphate nucleotidase 1
4521	4.92e-10	2.95e-11	0.2251	-6.64887	-1.49692	31.38	NUDT1	nudix hydrolase 1
3321	4.98e-10	3e-11	0.3201	-6.64673	-2.12772	27.76	IGSF3	immunoglobulin superfamily member 3
102464833	5.08e-10	3.06e-11	0.3711	6.64376	2.46546	16.42	MIR6084	microRNA 6084
26291	5.15e-10	3.1e-11	0.4022	-6.6415	-2.67126	30.12	FGF21	fibroblast growth factor 21
25930	5.26e-10	3.17e-11	0.0988	6.6383	0.655936	341.05	PTPN23	protein tyrosine phosphatase non-receptor type 23
10124	5.41e-10	3.27e-11	0.1334	-6.63394	-0.88466	56.17	ARL4A	ADP ribosylation factor like GTPase 4A
84324	5.47e-10	3.31e-11	0.107	-6.63223	-0.709411	172.12	SARNP	SAP domain containing ribonucleoprotein
255308	5.49e-10	3.32e-11	0.1487	6.63155	0.985924	72.38	EIF2S3B	eukaryotic translation initiation factor 2 subunit gamma B
105372426	5.61e-10	3.4e-11	0.2495	-6.62813	-1.65352	25.73	LOC105372426	uncharacterized LOC105372426
51170	5.76e-10	3.5e-11	0.1649	6.62398	1.09198	1998.84	HSD17B11	hydroxysteroid 17-beta dehydrogenase 11
7752	5.78e-10	3.51e-11	0.1493	-6.62334	-0.988994	49.73	ZNF200	zinc finger protein 200
255411	5.78e-10	3.52e-11	0.1225	-6.62318	-0.811103	45.26	TEX49	testis expressed 49
79133	6.15e-10	3.74e-11	0.1393	-6.61386	-0.921106	100.26	NDUFAF5	NADH:ubiquinone oxidoreductase complex assembly factor 5
28913	6.18e-10	3.76e-11	0.3968	-6.61314	-2.62442	37.75	IGKV3-15	immunoglobulin kappa variable 3-15
23368	6.19e-10	3.77e-11	0.0797	6.61267	0.526832	297.76	PPP1R13B	protein phosphatase 1 regulatory subunit 13B
10561	6.32e-10	3.86e-11	0.2107	-6.60934	-1.3929	177.44	IFI44	interferon induced protein 44
54541	6.4e-10	3.91e-11	0.2308	-6.6074	-1.5253	409.73	DDIT4	DNA damage inducible transcript 4
2494	6.43e-10	3.93e-11	0.1078	6.60657	0.712417	631.52	NR5A2	nuclear receptor subfamily 5 group A member 2
23253	6.48e-10	3.97e-11	0.5331	-6.6052	-3.52126	1773.31	ANKRD12	ankyrin repeat domain 12
5209	6.55e-10	4.01e-11	0.1707	6.60357	1.12732	183.36	PFKFB3	6-phosphofructo-2-kinase/fructose-2,6-biphosphatase 3
22870	6.58e-10	4.04e-11	0.0878	6.60264	0.579895	511.29	PPP6R1	protein phosphatase 6 regulatory subunit 1
112268127	6.63e-10	4.07e-11	0.1196	-6.60133	-0.789558	1976.76	LOC112268127	uncharacterized LOC112268127
51299	6.78e-10	4.17e-11	0.1579	6.59791	1.0419	48.84	NRN1	neuritin 1
1736	6.78e-10	4.18e-11	0.0821	-6.59767	-0.541704	259.56	DKC1	dyskerin pseudouridine synthase 1
10114	6.84e-10	4.22e-11	0.1257	6.59629	0.828876	519.54	HIPK3	homeodomain interacting protein kinase 3
2581	7.05e-10	4.35e-11	0.1432	6.59162	0.94417	190.59	GALC	galactosylceramidase
107985251	7.07e-10	4.37e-11	0.5817	-6.59102	-3.83412	153.15	LOC107985251	uncharacterized LOC107985251
9380	7.26e-10	4.49e-11	0.0842	6.58688	0.554672	8049.67	GRHPR	glyoxylate and hydroxypyruvate reductase
29904	7.38e-10	4.57e-11	0.0854	6.58442	0.562497	251.22	EEF2K	eukaryotic elongation factor 2 kinase
8073	7.86e-10	4.88e-11	0.075	6.57468	0.493056	1741.08	PTP4A2	protein tyrosine phosphatase 4A2
824	7.86e-10	4.88e-11	0.1428	-6.57457	-0.938968	449.58	CAPN2	calpain 2
79077	7.89e-10	4.9e-11	0.098	-6.574	-0.644263	211.14	DCTPP1	dCTP pyrophosphatase 1
10651	8.05e-10	5.01e-11	0.1114	-6.57071	-0.732079	136.23	MTX2	metaxin 2
81929	8.05e-10	5.01e-11	0.1003	6.57069	0.658776	298.28	SEH1L	SEH1 like nucleoporin
7504	8.08e-10	5.04e-11	0.2406	-6.56986	-1.58055	22.67	XK	X-linked Kx blood group antigen, Kell and VPS13A binding protein
9748	8.09e-10	5.04e-11	0.1183	6.56964	0.777366	506.3	SLK	STE20 like kinase
5979	8.17e-10	5.1e-11	0.525	-6.56792	-3.44788	60.53	RET	ret proto-oncogene
375387	8.23e-10	5.14e-11	0.1552	6.56672	1.0192	50.58	NRROS	negative regulator of reactive oxygen species
5984	8.25e-10	5.16e-11	0.1309	-6.56616	-0.859718	61.79	RFC4	replication factor C subunit 4
401233	8.28e-10	5.19e-11	0.1329	-6.56545	-0.87242	321.72	HTATSF1P2	HIV-1 Tat specific factor 1 pseudogene 2
64123	8.4e-10	5.27e-11	0.1948	6.56314	1.27876	126.15	ADGRL4	adhesion G protein-coupled receptor L4
107986599	8.52e-10	5.35e-11	0.14	-6.5609	-0.91835	52.74	LOC107986599	uncharacterized LOC107986599
1230	8.64e-10	5.43e-11	0.1937	6.55869	1.27051	101.34	CCR1	C-C motif chemokine receptor 1
57007	8.64e-10	5.43e-11	0.3062	-6.55852	-2.00821	35.82	ACKR3	atypical chemokine receptor 3
4124	8.65e-10	5.44e-11	0.1161	6.55828	0.761437	1370.3	MAN2A1	mannosidase alpha class 2A member 1
8815	9.17e-10	5.78e-11	0.1225	-6.54932	-0.802593	591.14	BANF1	BAF nuclear assembly factor 1
653857	9.29e-10	5.86e-11	0.1688	-6.54721	-1.10504	248.72	ACTR3C	actin related protein 3C
134526	9.71e-10	6.13e-11	0.1425	-6.54044	-0.93223	1082.46	ACOT12	acyl-CoA thioesterase 12
23500	9.77e-10	6.18e-11	0.1323	6.53934	0.865167	179.47	DAAM2	dishevelled associated activator of morphogenesis 2
8541	9.78e-10	6.19e-11	0.276	-6.53906	-1.80463	37.84	PPFIA3	PTPRF interacting protein alpha 3
4050	9.83e-10	6.23e-11	0.2765	-6.53817	-1.8081	55.45	LTB	lymphotoxin beta
107984328	1.01e-09	6.38e-11	0.2072	6.53447	1.35362	56.97	LOC107984328	uncharacterized LOC107984328
26130	1.02e-09	6.48e-11	0.1093	6.53222	0.713723	276.15	GAPVD1	GTPase activating protein and VPS9 domains 1
54471	1.02e-09	6.5e-11	0.0744	6.5318	0.485665	402.19	MIEF1	mitochondrial elongation factor 1
9037	1.03e-09	6.58e-11	0.1378	6.53003	0.899869	418.15	SEMA5A	semaphorin 5A
101730217	1.04e-09	6.61e-11	0.1342	6.52917	0.875984	195.59	SPECC1L-ADORA2A	SPECC1L-ADORA2A readthrough (NMD candidate)
51332	1.04e-09	6.65e-11	0.4853	-6.52837	-3.16826	21.87	SPTBN5	spectrin beta, non-erythrocytic 5
3958	1.05e-09	6.68e-11	0.2408	-6.52768	-1.57202	212.92	LGALS3	galectin 3
5719	1.09e-09	6.98e-11	0.0948	-6.52115	-0.618071	807.73	PSMD13	proteasome 26S subunit, non-ATPase 13
55110	1.11e-09	7.08e-11	0.1509	-6.51891	-0.983706	82.97	MAGOHB	mago homolog B, exon junction complex subunit
84265	1.11e-09	7.11e-11	0.102	-6.51832	-0.664765	467	POLR3GL	RNA polymerase III subunit GL
27351	1.12e-09	7.16e-11	0.1028	-6.51735	-0.670013	927.1	DESI1	desumoylating isopeptidase 1
105377920	1.12e-09	7.19e-11	0.1969	-6.51658	-1.28328	22.92	LOC105377920
23405	1.13e-09	7.27e-11	0.1424	6.51499	0.927448	462.28	DICER1	dicer 1, ribonuclease III
23060	1.14e-09	7.34e-11	0.1196	6.51364	0.77876	333.25	ZNF609	zinc finger protein 609
3580	1.15e-09	7.38e-11	0.3331	6.51267	2.16954	91.87	CXCR2P1	C-X-C motif chemokine receptor 2 pseudogene 1
100500842	1.16e-09	7.44e-11	0.2128	6.51148	1.38564	59.28	MIR3652	microRNA 3652
2887	1.17e-09	7.54e-11	0.083	6.50957	0.540504	663.82	GRB10	growth factor receptor bound protein 10
105379011	1.18e-09	7.58e-11	0.4076	-6.50863	-2.65287	35.01	LOC105379011	uncharacterized LOC105379011
9873	1.19e-09	7.69e-11	0.1191	6.5065	0.775098	230.36	FCHSD2	FCH and double SH3 domains 2
51322	1.19e-09	7.7e-11	0.0777	6.50632	0.505267	970.91	WAC	WW domain containing adaptor with coiled-coil
100507246	1.23e-09	7.96e-11	0.1317	6.50129	0.856458	701.28	SNHG16	small nucleolar RNA host gene 16
51294	1.24e-09	8e-11	0.1843	6.50056	1.1983	156.31	PCDH12	protocadherin 12
89781	1.24e-09	8.02e-11	0.0908	6.50028	0.590268	175.42	HPS4	HPS4 biogenesis of lysosomal organelles complex 3 subunit 2
9168	1.24e-09	8.05e-11	0.1511	-6.49963	-0.982309	1469.86	TMSB10	thymosin beta 10
79888	1.26e-09	8.17e-11	0.1136	6.49735	0.737985	137.25	LPCAT1	lysophosphatidylcholine acyltransferase 1
91369	1.28e-09	8.35e-11	0.1006	6.49423	0.653392	241.69	ANKRD40	ankyrin repeat domain 40
4318	1.28e-09	8.37e-11	0.5765	-6.49384	-3.74374	41.46	MMP9	matrix metallopeptidase 9
51250	1.31e-09	8.55e-11	0.1353	-6.49065	-0.878356	180.76	MTRES1	mitochondrial transcription rescue factor 1
124602	1.34e-09	8.77e-11	0.2208	6.48671	1.43196	24.76	KIF19	kinesin family member 19
54815	1.34e-09	8.77e-11	0.1039	6.48668	0.673824	407.91	GATAD2A	GATA zinc finger domain containing 2A
100874260	1.36e-09	8.86e-11	0.3463	-6.4852	-2.24562	25.08	UBE2CP5	ubiquitin conjugating enzyme E2 C pseudogene 5
4638	1.37e-09	8.99e-11	0.1449	6.48296	0.939647	1841.45	MYLK	myosin light chain kinase
2170	1.38e-09	9.05e-11	0.1668	6.482	1.08099	46.05	FABP3	fatty acid binding protein 3
109864272	1.38e-09	9.07e-11	0.3635	-6.48166	-2.35618	23915.8	RNA28SN4	RNA, 28S ribosomal N4
107986482	1.39e-09	9.1e-11	0.2854	-6.48123	-1.84999	13.97	LOC107986482	uncharacterized LOC107986482
84992	1.39e-09	9.16e-11	0.076	-6.48021	-0.492735	358.53	PIGY	phosphatidylinositol glycan anchor biosynthesis class Y
100996939	1.39e-09	9.16e-11	0.076	-6.48021	-0.492735	358.53	PYURF	PIGY upstream open reading frame
1958	1.4e-09	9.2e-11	0.4605	6.47963	2.98358	558.78	EGR1	early growth response 1
2630	1.41e-09	9.3e-11	0.1069	-6.47794	-0.692235	139.66	GBAP1	glucosylceramidase beta pseudogene 1
55234	1.43e-09	9.44e-11	0.0707	6.47567	0.457655	457.26	SMU1	SMU1 DNA replication regulator and spliceosomal factor
81873	1.45e-09	9.54e-11	0.0964	-6.47402	-0.624363	329.97	ARPC5L	actin related protein 2/3 complex subunit 5 like
28957	1.46e-09	9.64e-11	0.1112	-6.47254	-0.719695	469.48	MRPS28	mitochondrial ribosomal protein S28
100527978	1.49e-09	9.86e-11	0.1617	6.46903	1.04618	155.63	TLCD4-RWDD3	TLCD4-RWDD3 readthrough
28956	1.51e-09	1e-10	0.1033	-6.46678	-0.667981	665.74	LAMTOR2	late endosomal/lysosomal adaptor, MAPK and MTOR activator 2
101927437	1.51e-09	1e-10	0.2276	6.46632	1.47153	14.56	CLYBL-AS3	CLYBL antisense RNA 3
285381	1.53e-09	1.01e-10	0.1091	-6.46507	-0.705318	219.89	DPH3	diphthamide biosynthesis 3
84933	1.55e-09	1.03e-10	0.1515	-6.46233	-0.978867	51.3	C8orf76	chromosome 8 open reading frame 76
54749	1.55e-09	1.03e-10	0.1462	-6.46202	-0.944613	110.34	EPDR1	ependymin related 1
23019	1.56e-09	1.04e-10	0.142	6.4608	0.917144	1362.29	CNOT1	CCR4-NOT transcription complex subunit 1
54998	1.57e-09	1.04e-10	0.1861	-6.46052	-1.20213	1120.23	AURKAIP1	aurora kinase A interacting protein 1
253782	1.6e-09	1.07e-10	0.1424	6.45724	0.919542	258.85	CERS6	ceramide synthase 6
55384	1.67e-09	1.11e-10	0.5913	-6.45087	-3.8146	71.54	MEG3	maternally expressed 3
55357	1.69e-09	1.13e-10	0.1761	6.44871	1.13585	272.73	TBC1D2	TBC1 domain family member 2
150678	1.69e-09	1.13e-10	0.1508	-6.44824	-0.972594	208.15	COPS9	COP9 signalosome subunit 9
115361	1.69e-09	1.14e-10	0.1165	6.44776	0.751163	497.18	GBP4	guanylate binding protein 4
23286	1.69e-09	1.14e-10	0.1664	-6.44768	-1.073	323.76	WWC1	WW and C2 domain containing 1
10869	1.72e-09	1.15e-10	0.0749	6.4457	0.482473	492.69	USP19	ubiquitin specific peptidase 19
91574	1.74e-09	1.17e-10	0.1584	-6.44378	-1.02061	156.54	MTRFR	mitochondrial translation release factor in rescue
10468	1.83e-09	1.23e-10	0.2206	-6.43572	-1.41989	313.84	FST	follistatin
8438	1.84e-09	1.23e-10	0.1966	-6.435	-1.26514	18.89	RAD54L	RAD54 like
4576	1.88e-09	1.27e-10	0.2148	-6.43104	-1.38162	205.14	TRNT	tRNA-Thr
28949	1.91e-09	1.29e-10	0.5046	-6.4288	-3.24419	23.04	IGKJ2	immunoglobulin kappa joining 2
5721	1.91e-09	1.29e-10	0.1393	-6.4285	-0.895462	1703.48	PSME2	proteasome activator subunit 2
85358	1.98e-09	1.34e-10	0.1899	6.42258	1.2199	301.89	SHANK3	SH3 and multiple ankyrin repeat domains 3
817	2.02e-09	1.37e-10	0.0775	6.41953	0.497721	495.47	CAMK2D	calcium/calmodulin dependent protein kinase II delta
23666	2.02e-09	1.37e-10	0.1582	6.41957	1.01549	1085.14	UBBP4	ubiquitin B pseudogene 4
112268052	2.06e-09	1.39e-10	0.3651	6.41654	2.34237	47.71	LOC112268052
100529262	2.06e-09	1.4e-10	0.1517	-6.416	-0.97307	34.79	MIA-RAB4B	MIA-RAB4B readthrough (NMD candidate)
101927219	2.09e-09	1.42e-10	0.1419	6.41416	0.910224	161.71	HNF4A-AS1	HNF4A antisense RNA 1
5164	2.11e-09	1.43e-10	0.1177	6.41249	0.75455	827.71	PDK2	pyruvate dehydrogenase kinase 2
6530	2.12e-09	1.44e-10	0.5493	-6.41118	-3.52171	37.09	SLC6A2	solute carrier family 6 member 2
51077	2.15e-09	1.46e-10	0.0815	-6.40946	-0.522517	219	FCF1	FCF1 rRNA-processing protein
4064	2.15e-09	1.47e-10	0.1904	6.40868	1.22027	66.5	CD180	CD180 molecule
60492	2.16e-09	1.47e-10	0.1093	-6.40824	-0.700303	408.36	CCDC90B	coiled-coil domain containing 90B
1534	2.16e-09	1.48e-10	0.1615	-6.40771	-1.03506	246.09	CYB561	cytochrome b561
131669	2.18e-09	1.49e-10	0.1442	6.4066	0.924071	3199.25	UROC1	urocanate hydratase 1
3422	2.19e-09	1.5e-10	0.194	-6.40532	-1.24261	1894.95	IDI1	isopentenyl-diphosphate delta isomerase 1
1025	2.24e-09	1.53e-10	0.0911	6.40204	0.583283	426.65	CDK9	cyclin dependent kinase 9
54968	2.24e-09	1.53e-10	0.1318	-6.40187	-0.843934	298.32	TMEM70	transmembrane protein 70
3725	2.28e-09	1.56e-10	0.2219	-6.39899	-1.42006	250.81	JUN	Jun proto-oncogene, AP-1 transcription factor subunit
8721	2.29e-09	1.57e-10	0.1391	-6.39803	-0.889779	2286.5	EDF1	endothelial differentiation related factor 1
9088	2.32e-09	1.6e-10	0.301	-6.3959	-1.92495	11.07	PKMYT1	protein kinase, membrane associated tyrosine/threonine 1
100289274	2.34e-09	1.61e-10	0.2307	-6.39469	-1.47544	31.92	DNAJC3-DT	DNAJC3 divergent transcript
3320	2.35e-09	1.62e-10	0.2164	-6.39377	-1.38355	9980.56	HSP90AA1	heat shock protein 90 alpha family class A member 1
56655	2.36e-09	1.63e-10	0.1467	-6.3931	-0.937631	173.2	POLE4	DNA polymerase epsilon 4, accessory subunit
757	2.5e-09	1.73e-10	0.0864	-6.384	-0.551685	228.78	TMEM50B	transmembrane protein 50B
6389	2.53e-09	1.75e-10	0.0813	6.38223	0.518785	4178.36	SDHA	succinate dehydrogenase complex flavoprotein subunit A
285489	2.56e-09	1.77e-10	0.433	-6.38009	-2.76229	24.03	DOK7	docking protein 7
5707	2.57e-09	1.78e-10	0.1235	-6.37937	-0.78778	1090.68	PSMD1	proteasome 26S subunit, non-ATPase 1
105372578	2.59e-09	1.79e-10	0.2148	-6.37813	-1.3698	106.34	LINC02967	long intergenic non-protein coding RNA 2967
977	2.68e-09	1.86e-10	0.1513	-6.37266	-0.964407	1809.35	CD151	CD151 molecule (Raph blood group)
107987113	2.72e-09	1.89e-10	0.1198	-6.37017	-0.76317	134.93	LOC107987113
92305	2.76e-09	1.91e-10	0.1086	-6.36801	-0.691344	462.42	TMEM129	transmembrane protein 129, E3 ubiquitin ligase
9837	2.85e-09	1.98e-10	0.3391	-6.36275	-2.15782	14.35	GINS1	GINS complex subunit 1
6629	2.88e-09	2e-10	0.1218	-6.36111	-0.774979	360.12	SNRPB2	small nuclear ribonucleoprotein polypeptide B2
7336	2.91e-09	2.02e-10	0.0732	-6.35952	-0.465447	450.55	UBE2V2	ubiquitin conjugating enzyme E2 V2
117283	2.91e-09	2.03e-10	0.4281	-6.35929	-2.72263	44.21	IP6K3	inositol hexakisphosphate kinase 3
54865	2.93e-09	2.04e-10	0.1611	-6.35824	-1.02414	170.26	GPATCH4	G-patch domain containing 4 (gene/pseudogene)
10969	2.95e-09	2.06e-10	0.0857	-6.35656	-0.544456	287.37	EBNA1BP2	EBNA1 binding protein 2
83597	2.95e-09	2.06e-10	0.1512	-6.35644	-0.961083	994.01	RTP3	receptor transporter protein 3
6777	2.97e-09	2.08e-10	0.0806	6.35546	0.512024	647.28	STAT5B	signal transducer and activator of transcription 5B
374378	2.98e-09	2.08e-10	0.1547	-6.35503	-0.98328	174.33	GALNT18	polypeptide N-acetylgalactosaminyltransferase 18
23312	3.02e-09	2.12e-10	0.1601	6.35249	1.01678	77.14	DMXL2	Dmx like 2
57188	3.05e-09	2.14e-10	0.1404	6.35087	0.891361	362.25	ADAMTSL3	ADAMTS like 3
162239	3.13e-09	2.2e-10	0.1671	6.34679	1.06031	342.98	ZFP1	ZFP1 zinc finger protein
5918	3.19e-09	2.24e-10	0.2228	-6.34371	-1.4132	31.14	RARRES1	retinoic acid receptor responder 1
9266	3.23e-09	2.27e-10	0.1319	-6.34158	-0.83665	185.53	CYTH2	cytohesin 2
51126	3.24e-09	2.28e-10	0.0953	-6.34121	-0.604514	456.24	NAA20	N-alpha-acetyltransferase 20, NatB catalytic subunit
56954	3.25e-09	2.29e-10	0.0928	-6.34034	-0.588153	1533.83	NIT2	nitrilase family member 2
64855	3.25e-09	2.29e-10	0.1776	-6.34039	-1.1261	624.84	NIBAN2	niban apoptosis regulator 2
55753	3.25e-09	2.29e-10	0.1291	6.34023	0.818745	2173.93	OGDHL	oxoglutarate dehydrogenase L
4066	3.34e-09	2.36e-10	0.1339	6.33591	0.848367	252.51	LYL1	LYL1 basic helix-loop-helix family member
53916	3.45e-09	2.44e-10	0.153	-6.33086	-0.968377	34.41	RAB4B	RAB4B, member RAS oncogene family
6711	3.45e-09	2.44e-10	0.1267	6.33045	0.801832	5839.41	SPTBN1	spectrin beta, non-erythrocytic 1
10893	3.46e-09	2.45e-10	0.1061	-6.33012	-0.671391	77.35	MMP24	matrix metallopeptidase 24
23403	3.47e-09	2.46e-10	0.1614	6.32952	1.02179	86.45	FBXO46	F-box protein 46
51256	3.47e-09	2.46e-10	0.127	-6.32917	-0.804077	58.5	TBC1D7	TBC1 domain family member 7
55924	3.52e-09	2.5e-10	0.1799	-6.32707	-1.13797	24.8	INKA2	inka box actin regulator 2
112268246	3.52e-09	2.5e-10	0.1328	-6.32675	-0.840158	52.89	LOC112268246
51634	3.56e-09	2.54e-10	0.1771	-6.32479	-1.11988	167.73	RBMX2	RNA binding motif protein X-linked 2
131965	3.6e-09	2.57e-10	0.1541	-6.3228	-0.974539	58.77	METTL6	methyltransferase 6, methylcytidine
10632	3.63e-09	2.59e-10	0.1029	-6.32142	-0.650685	1448.34	ATP5MG	ATP synthase membrane subunit g
91408	3.68e-09	2.63e-10	0.0939	-6.31925	-0.593443	242.45	BTF3L4	basic transcription factor 3 like 4
10051	3.71e-09	2.65e-10	0.2531	-6.31795	-1.59917	280.2	SMC4	structural maintenance of chromosomes 4
150372	3.79e-09	2.71e-10	0.1877	6.31435	1.18507	101.72	NFAM1	NFAT activating protein with ITAM motif 1
3660	3.83e-09	2.74e-10	0.0943	6.31271	0.595071	515.53	IRF2	interferon regulatory factor 2
728806	3.89e-09	2.79e-10	0.2373	6.30996	1.49716	19.14	NSFP1	N-ethylmaleimide-sensitive factor pseudogene 1
7089	3.95e-09	2.83e-10	0.1374	6.30778	0.86652	220.11	TLE2	TLE family member 2, transcriptional corepressor
23014	3.95e-09	2.84e-10	0.1164	6.30737	0.734191	362.96	FBXO21	F-box protein 21
79567	4.04e-09	2.9e-10	0.1074	6.3038	0.676948	266.85	RIPOR1	RHO family interacting cell polarization regulator 1
100506321	4.12e-09	2.97e-10	0.1992	6.3005	1.25524	17.84	LOC100506321	uncharacterized LOC100506321
10393	4.13e-09	2.97e-10	0.1255	-6.30029	-0.790912	63.6	ANAPC10	anaphase promoting complex subunit 10
23150	4.19e-09	3.02e-10	0.127	6.29777	0.80003	274.44	FRMD4B	FERM domain containing 4B
10235	4.19e-09	3.02e-10	0.2687	6.29785	1.69238	99.15	RASGRP2	RAS guanyl releasing protein 2
100526794	4.24e-09	3.06e-10	0.0895	-6.2958	-0.563761	84.32	NT5C1B-RDH14	NT5C1B-RDH14 readthrough
81553	4.31e-09	3.12e-10	0.1436	6.29271	0.903379	75.33	CYRIA	CYFIP related Rac1 interactor A
4558	4.31e-09	3.12e-10	0.3408	-6.29281	-2.14437	102.2	TRNF	tRNA-Phe
1513	4.39e-09	3.18e-10	0.2125	-6.28971	-1.33656	47.3	CTSK	cathepsin K
2892	4.42e-09	3.2e-10	0.2077	-6.28853	-1.30608	52.12	GRIA3	glutamate ionotropic receptor AMPA type subunit 3
9616	4.42e-09	3.21e-10	0.0978	-6.28837	-0.614946	362.63	RNF7	ring finger protein 7
9148	4.53e-09	3.29e-10	0.3626	6.28462	2.27898	15.44	NEURL1	neuralized E3 ubiquitin protein ligase 1
283635	4.54e-09	3.29e-10	0.125	-6.28422	-0.78547	308.95	FAM177A1	family with sequence similarity 177 member A1
2207	4.56e-09	3.32e-10	0.2284	6.28317	1.43476	384.54	FCER1G	Fc epsilon receptor Ig
10952	4.56e-09	3.32e-10	0.1298	-6.28304	-0.815518	1295.39	SEC61B	SEC61 translocon subunit beta
25855	4.6e-09	3.35e-10	0.1387	-6.28171	-0.871383	226.05	BRMS1	BRMS1 transcriptional repressor and anoikis regulator
51389	4.6e-09	3.36e-10	0.1408	-6.28133	-0.884619	672.76	RWDD1	RWD domain containing 1
5727	4.6e-09	3.36e-10	0.1548	6.28136	0.972178	84.49	PTCH1	patched 1
25831	4.68e-09	3.42e-10	0.1492	6.27843	0.936534	1573.4	HECTD1	HECT domain E3 ubiquitin protein ligase 1
4650	4.68e-09	3.43e-10	0.1035	6.2782	0.649786	520.02	MYO9B	myosin IXB
1687	4.75e-09	3.48e-10	0.1485	-6.27586	-0.931683	75.98	GSDME	gasdermin E
9147	4.78e-09	3.5e-10	0.2614	-6.27492	-1.64002	573.55	NEMF	nuclear export mediator factor
408	4.8e-09	3.52e-10	0.122	6.27393	0.765556	408.18	ARRB1	arrestin beta 1
100506826	4.86e-09	3.57e-10	0.1692	6.27195	1.06131	38.57	MYLK-AS1	MYLK antisense RNA 1
134265	4.9e-09	3.6e-10	0.2152	6.27055	1.3495	109.73	AFAP1L1	actin filament associated protein 1 like 1
4830	4.92e-09	3.61e-10	0.1363	-6.26982	-0.854857	409.72	NME1	NME/NM23 nucleoside diphosphate kinase 1
283951	4.95e-09	3.64e-10	0.1437	-6.26881	-0.900976	53.41	UQCC4	ubiquinol-cytochrome c reductase complex assembly factor 4
126308	4.96e-09	3.65e-10	0.1309	6.26826	0.820342	196.92	MOB3A	MOB kinase activator 3A
57153	4.96e-09	3.65e-10	0.1537	6.26815	0.963679	452.99	SLC44A2	solute carrier family 44 member 2
494143	5e-09	3.69e-10	0.2238	-6.2667	-1.40228	18.87	CHAC2	ChaC glutathione specific gamma-glutamylcyclotransferase 2
5713	5.01e-09	3.7e-10	0.0899	-6.26626	-0.563473	845.25	PSMD7	proteasome 26S subunit, non-ATPase 7
100289580	5.01e-09	3.7e-10	0.3156	6.26618	1.97746	10.85	LOC100289580	uncharacterized LOC100289580
6880	5.06e-09	3.75e-10	0.1017	-6.26429	-0.636906	269.72	TAF9	TATA-box binding protein associated factor 9
729830	5.11e-09	3.79e-10	0.2582	6.2626	1.61696	46.97	FHIP1A	FHF complex subunit HOOK interacting protein 1A
3778	5.12e-09	3.79e-10	0.2161	6.2623	1.35307	400.16	KCNMA1	potassium calcium-activated channel subfamily M alpha 1
619208	5.13e-09	3.81e-10	0.1453	-6.2618	-0.909814	135.52	FAM229B	family with sequence similarity 229 member B
58515	5.28e-09	3.92e-10	0.0946	-6.2571	-0.592033	291.49	SELENOK	selenoprotein K
400451	5.29e-09	3.93e-10	0.1212	6.25682	0.758181	78.87	FAM174B	family with sequence similarity 174 member B
10929	5.31e-09	3.95e-10	0.0709	-6.25591	-0.443707	404.87	SRSF8	serine and arginine rich splicing factor 8
79576	5.33e-09	3.97e-10	0.1778	-6.25535	-1.11207	196.68	NKAP	NFKB activating protein
8843	5.39e-09	4.01e-10	0.3619	6.25354	2.26289	10.33	HCAR3	hydroxycarboxylic acid receptor 3
319	5.64e-09	4.21e-10	0.2096	6.24613	1.30897	3418.41	APOF	apolipoprotein F
57580	5.68e-09	4.24e-10	0.138	6.24496	0.861524	201.1	PREX1	phosphatidylinositol-3,4,5-trisphosphate dependent Rac exchange factor 1
102465801	5.69e-09	4.25e-10	0.155	-6.2447	-0.968047	105.97	MIR7703	microRNA 7703
833	5.75e-09	4.3e-10	0.1458	-6.24285	-0.910173	401.42	CARS1	cysteinyl-tRNA synthetase 1
8813	5.78e-09	4.33e-10	0.0683	-6.24172	-0.426223	259.52	DPM1	dolichyl-phosphate mannosyltransferase subunit 1, catalytic
53373	5.85e-09	4.38e-10	0.0901	6.23977	0.562146	482.46	TPCN1	two pore segment channel 1
27430	5.87e-09	4.4e-10	0.0998	6.23906	0.622917	741.09	MAT2B	methionine adenosyltransferase 2B
27109	6.06e-09	4.55e-10	0.1248	-6.23397	-0.778288	116.75	DMAC2L	distal membrane arm assembly component 2 like
51575	6.06e-09	4.55e-10	0.4008	-6.23383	-2.49861	469.65	ESF1	ESF1 nucleolar pre-rRNA processing protein homolog
6856	6.08e-09	4.57e-10	0.0941	-6.23335	-0.586629	614.68	SYPL1	synaptophysin like 1
401505	6.19e-09	4.65e-10	0.1179	-6.23035	-0.734669	317.54	TOMM5	translocase of outer mitochondrial membrane 5
6166	6.22e-09	4.69e-10	0.1196	-6.22928	-0.745158	2126.31	RPL36AL	ribosomal protein L36a like
27095	6.27e-09	4.72e-10	0.1031	-6.22808	-0.642198	396.67	TRAPPC3	trafficking protein particle complex subunit 3
79799	6.27e-09	4.73e-10	0.1963	-6.22796	-1.22246	642.61	UGT2A3	UDP glucuronosyltransferase family 2 member A3
6201	6.31e-09	4.76e-10	0.1343	-6.22675	-0.835965	3321.24	RPS7	ribosomal protein S7
10011	6.32e-09	4.78e-10	0.1278	-6.22625	-0.795951	290.93	SRA1	steroid receptor RNA activator 1
11278	6.45e-09	4.87e-10	0.1048	6.22311	0.652101	441.81	KLF12	KLF transcription factor 12
123	6.46e-09	4.9e-10	0.1868	-6.22241	-1.16241	2982.41	PLIN2	perilipin 2
1947	6.46e-09	4.89e-10	0.1219	6.22247	0.758582	218.03	EFNB1	ephrin B1
7536	6.55e-09	4.96e-10	0.0863	6.22032	0.536541	1459.93	SF1	splicing factor 1
9255	6.55e-09	4.97e-10	0.1171	-6.22002	-0.728518	411.24	AIMP1	aminoacyl tRNA synthetase complex interacting multifunctional protein 1
7481	6.77e-09	5.14e-10	0.2927	-6.21476	-1.81909	61.54	WNT11	Wnt family member 11
55858	6.79e-09	5.16e-10	0.1196	-6.21413	-0.743425	141.68	TMEM165	transmembrane protein 165
57556	6.86e-09	5.22e-10	0.1665	6.21245	1.03444	189.89	SEMA6A	semaphorin 6A
1399	6.91e-09	5.26e-10	0.1072	6.21125	0.665694	831.44	CRKL	CRK like proto-oncogene, adaptor protein
3158	6.96e-09	5.31e-10	0.1476	6.20976	0.916326	25270.3	HMGCS2	3-hydroxy-3-methylglutaryl-CoA synthase 2
1514	7.33e-09	5.59e-10	0.0878	6.20153	0.544439	2360.14	CTSL	cathepsin L
5629	7.34e-09	5.6e-10	0.1153	6.20125	0.715166	2191.28	PROX1	prospero homeobox 1
4858	7.35e-09	5.61e-10	0.1879	6.20099	1.165	42.02	NOVA2	NOVA alternative splicing regulator 2
26503	7.36e-09	5.63e-10	0.0925	-6.20047	-0.57379	344.7	SLC17A5	solute carrier family 17 member 5
4548	7.41e-09	5.67e-10	0.1479	6.19926	0.916877	182.55	MTR	5-methyltetrahydrofolate-homocysteine methyltransferase
79654	7.44e-09	5.7e-10	0.0839	6.19858	0.520182	391.7	HECTD3	HECT domain E3 ubiquitin protein ligase 3
56851	7.52e-09	5.76e-10	0.0925	-6.19685	-0.573378	673.14	EMC7	ER membrane protein complex subunit 7
6277	7.59e-09	5.83e-10	0.205	-6.19505	-1.2697	226.93	S100A6	S100 calcium binding protein A6
64393	7.6e-09	5.83e-10	0.2111	-6.19487	-1.30758	282.87	ZMAT3	zinc finger matrin-type 3
29974	7.61e-09	5.85e-10	0.1065	6.19436	0.659535	5482.92	A1CF	APOBEC1 complementation factor
8798	7.61e-09	5.86e-10	0.1117	-6.19426	-0.691673	70.76	DYRK4	dual specificity tyrosine phosphorylation regulated kinase 4
7094	7.64e-09	5.88e-10	0.1124	6.19368	0.695952	2384.03	TLN1	talin 1
1948	7.64e-09	5.88e-10	0.1804	6.1935	1.11723	96.12	EFNB2	ephrin B2
285505	7.74e-09	5.97e-10	0.2815	6.19129	1.74307	10.39	GASK1B-AS1	GASK1B antisense RNA 1
405	7.77e-09	6e-10	0.1224	6.19044	0.757615	996.21	ARNT	aryl hydrocarbon receptor nuclear translocator
346606	7.79e-09	6.02e-10	0.2793	-6.18996	-1.72857	95.18	MOGAT3	monoacylglycerol O-acyltransferase 3
54922	7.84e-09	6.06e-10	0.1476	6.18887	0.913534	97.72	RASIP1	Ras interacting protein 1
168667	7.86e-09	6.08e-10	0.1587	6.18822	0.981899	127.28	BMPER	BMP binding endothelial regulator
728066	8.15e-09	6.31e-10	0.3457	-6.18238	-2.13714	63.55	FAM133DP	family with sequence similarity 133, member A pseudogene
116832	8.21e-09	6.36e-10	0.2361	-6.18119	-1.45918	21.23	RPL39L	ribosomal protein L39 like
56938	8.25e-09	6.4e-10	0.2476	-6.18027	-1.53022	26.53	BMAL2	basic helix-loop-helix ARNT like 2
10020	8.36e-09	6.49e-10	0.1566	6.17813	0.967788	2685.82	GNE	glucosamine (UDP-N-acetyl)-2-epimerase/N-acetylmannosamine kinase
440926	8.41e-09	6.53e-10	0.0732	-6.17699	-0.452252	933.62	H3P6	H3 histone pseudogene 6
55281	8.56e-09	6.66e-10	0.0911	-6.17408	-0.562624	348.99	TMEM140	transmembrane protein 140
5905	8.93e-09	6.95e-10	0.1207	-6.16725	-0.744226	634.61	RANGAP1	Ran GTPase activating protein 1
440498	8.94e-09	6.96e-10	0.1436	6.16692	0.885716	162.97	HSBP1L1	heat shock factor binding protein 1 like 1
9922	9.07e-09	7.07e-10	0.1055	6.16455	0.65044	2098.33	IQSEC1	IQ motif and Sec7 domain ArfGEF 1
9563	9.15e-09	7.14e-10	0.1033	6.16302	0.636433	2861.42	H6PD	hexose-6-phosphate dehydrogenase/glucose 1-dehydrogenase
3034	9.28e-09	7.25e-10	0.2657	6.16063	1.63679	640.25	HAL	histidine ammonia-lyase
10233	9.28e-09	7.25e-10	0.2371	-6.16045	-1.46084	28.91	LRRC23	leucine rich repeat containing 23
22808	9.34e-09	7.31e-10	0.1628	-6.15931	-1.00266	91.81	MRAS	muscle RAS oncogene homolog
9141	9.38e-09	7.34e-10	0.0949	-6.15858	-0.584207	271.9	PDCD5	programmed cell death 5
83982	9.39e-09	7.35e-10	0.2652	-6.15828	-1.63316	21.47	IFI27L2	interferon alpha inducible protein 27 like 2
5106	9.4e-09	7.37e-10	0.1174	6.15784	0.722635	13444.7	PCK2	phosphoenolpyruvate carboxykinase 2, mitochondrial
1277	9.4e-09	7.37e-10	0.3449	-6.15792	-2.12369	2027.76	COL1A1	collagen type I alpha 1 chain
109864269	9.42e-09	7.4e-10	0.3458	-6.15736	-2.12909	72.25	MIR302CHG	miR-302/367 cluster host gene
152273	9.52e-09	7.49e-10	0.1581	6.15542	0.973106	171.29	FGD5	FYVE, RhoGEF and PH domain containing 5
79814	9.57e-09	7.53e-10	0.1032	-6.15451	-0.635388	1959.72	AGMAT	agmatinase
23317	9.59e-09	7.56e-10	0.1226	6.15395	0.754544	415.85	DNAJC13	DnaJ heat shock protein family (Hsp40) member C13
51574	9.59e-09	7.56e-10	0.2744	-6.15399	-1.68884	609.38	LARP7	La ribonucleoprotein 7, transcriptional regulator
5562	9.59e-09	7.56e-10	0.1109	6.15383	0.682171	617.25	PRKAA1	protein kinase AMP-activated catalytic subunit alpha 1
4094	9.76e-09	7.7e-10	0.1589	6.15096	0.977482	1087.04	MAF	MAF bZIP transcription factor
100631383	9.78e-09	7.73e-10	0.1502	-6.15038	-0.923835	779.66	FAM47E-STBD1	FAM47E-STBD1 readthrough
9632	1.01e-08	7.96e-10	0.0815	-6.14579	-0.501131	697.62	SEC24C	SEC24 homolog C, COPII coat complex component
4763	1.01e-08	8e-10	0.121	6.14488	0.743236	642.25	NF1	neurofibromin 1
150381	1.01e-08	8e-10	0.2371	-6.14497	-1.45724	21.55	PRR34-AS1	PRR34 antisense RNA 1
10635	1.02e-08	8.06e-10	0.2949	-6.14378	-1.81154	14.54	RAD51AP1	RAD51 associated protein 1
54939	1.03e-08	8.19e-10	0.1502	-6.14118	-0.922287	390.07	COMMD4	COMM domain containing 4
10625	1.03e-08	8.21e-10	0.0833	6.14082	0.51175	388.11	IVNS1ABP	influenza virus NS1A binding protein
150786	1.04e-08	8.25e-10	0.1648	-6.1401	-1.01162	41.93	RAB6D	RAB6D, member RAS oncogene family
5551	1.06e-08	8.42e-10	0.1924	6.13682	1.18091	92.14	PRF1	perforin 1
51744	1.06e-08	8.45e-10	0.2281	6.13629	1.39948	38.4	CD244	CD244 molecule
51075	1.06e-08	8.44e-10	0.1323	-6.13635	-0.811677	747.06	TMX2	thioredoxin related transmembrane protein 2
100505385	1.06e-08	8.5e-10	0.1942	-6.13537	-1.19147	41.53	IQCJ-SCHIP1	IQCJ-SCHIP1 readthrough
29970	1.06e-08	8.5e-10	0.1942	-6.13537	-1.19147	41.53	SCHIP1	schwannomin interacting protein 1
10847	1.07e-08	8.52e-10	0.1353	6.13489	0.829941	493.56	SRCAP	Snf2 related CREBBP activator protein
84460	1.07e-08	8.55e-10	0.5976	-6.13431	-3.6659	119.57	ZMAT1	zinc finger matrin-type 1
5612	1.08e-08	8.61e-10	0.112	-6.13319	-0.687144	188.18	THAP12	THAP domain containing 12
9697	1.08e-08	8.66e-10	0.1754	6.1324	1.07592	453.37	TRAM2	translocation associated membrane protein 2
57731	1.09e-08	8.71e-10	0.2985	6.1314	1.83029	19.15	SPTBN4	spectrin beta, non-erythrocytic 4
9881	1.1e-08	8.83e-10	0.1503	6.12921	0.921442	541.66	TRANK1	tetratricopeptide repeat and ankyrin repeat containing 1
1396	1.1e-08	8.85e-10	0.2362	-6.12884	-1.44773	51.02	CRIP1	cysteine rich protein 1
9517	1.11e-08	8.94e-10	0.0971	6.12736	0.595059	276.37	SPTLC2	serine palmitoyltransferase long chain base subunit 2
101927393	1.12e-08	8.97e-10	0.202	-6.12665	-1.23741	37.87	LOC101927393	uncharacterized LOC101927393
4430	1.15e-08	9.28e-10	0.1036	6.12137	0.63416	4582.55	MYO1B	myosin IB
2997	1.17e-08	9.39e-10	0.0953	6.11941	0.583038	141.35	GYS1	glycogen synthase 1
653361	1.17e-08	9.43e-10	0.2424	6.11874	1.48294	32.97	NCF1	neutrophil cytosolic factor 1
51009	1.18e-08	9.53e-10	0.1284	-6.11701	-0.785423	388.42	DERL2	derlin 2
254863	1.19e-08	9.58e-10	0.1848	-6.11625	-1.13044	555.24	TMEM256	transmembrane protein 256
6239	1.19e-08	9.6e-10	0.1585	6.11588	0.969443	685.14	RREB1	ras responsive element binding protein 1
6248	1.19e-08	9.63e-10	0.1284	6.11548	0.785464	113	RSC1A1	regulator of solute carriers 1
54567	1.19e-08	9.62e-10	0.1848	6.11555	1.12985	28.65	DLL4	delta like canonical Notch ligand 4
6129	1.19e-08	9.64e-10	0.1165	-6.11523	-0.712565	4840.95	RPL7	ribosomal protein L7
80790	1.19e-08	9.66e-10	0.1415	6.11491	0.865045	473.75	CMIP	c-Maf inducing protein
440434	1.2e-08	9.72e-10	0.1544	6.11396	0.943693	33.92	NPEPPSP1	NPEPPS pseudogene 1
290	1.21e-08	9.82e-10	0.13	6.11231	0.794501	11282.7	ANPEP	alanyl aminopeptidase, membrane
4779	1.23e-08	1e-09	0.1101	6.10937	0.672403	2794.22	NFE2L1	NFE2 like bZIP transcription factor 1
27300	1.25e-08	1.02e-09	0.1503	-6.10639	-0.917883	132.76	ZNF544	zinc finger protein 544
80709	1.26e-08	1.03e-09	0.1527	6.10509	0.932254	208.71	AKNA	AT-hook transcription factor
26286	1.27e-08	1.04e-09	0.1038	-6.10342	-0.633639	340.74	ARFGAP3	ADP ribosylation factor GTPase activating protein 3
3953	1.28e-08	1.04e-09	0.2482	6.10315	1.51491	1155.63	LEPR	leptin receptor
107986126	1.29e-08	1.05e-09	0.2555	-6.10098	-1.55902	23.07	LOC107986126	uncharacterized LOC107986126
145748	1.37e-08	1.12e-09	0.0865	-6.09126	-0.527084	106.4	LYSMD4	LysM domain containing 4
163590	1.37e-08	1.12e-09	0.1383	6.09103	0.842463	1105.13	TOR1AIP2	torsin 1A interacting protein 2
2289	1.4e-08	1.14e-09	0.2554	6.08805	1.5546	2034.5	FKBP5	FKBP prolyl isomerase 5
51371	1.4e-08	1.15e-09	0.1036	-6.08757	-0.630505	988.04	POMP	proteasome maturation protein
6628	1.41e-08	1.15e-09	0.0792	-6.08693	-0.481787	491.12	SNRPB	small nuclear ribonucleoprotein polypeptides B and B1
83943	1.42e-08	1.17e-09	0.1387	-6.08497	-0.844165	163.86	IMMP2L	inner mitochondrial membrane peptidase subunit 2
79582	1.43e-08	1.17e-09	0.0938	-6.0838	-0.570915	136.03	SPAG16	sperm associated antigen 16
127845	1.43e-08	1.18e-09	0.1639	-6.08347	-0.997291	648.64	GOLT1A	golgi transport 1A
9324	1.44e-08	1.18e-09	0.1139	-6.08284	-0.692925	420.34	HMGN3	high mobility group nucleosomal binding domain 3
79696	1.44e-08	1.18e-09	0.1695	-6.08271	-1.03094	35.61	ZC2HC1C	zinc finger C2HC-type containing 1C
64062	1.46e-08	1.2e-09	0.1712	-6.07991	-1.04117	388.83	RBM26	RNA binding motif protein 26
101927136	1.47e-08	1.21e-09	0.305	6.0787	1.85374	96.25	LOC101927136	uncharacterized LOC101927136
9898	1.5e-08	1.23e-09	0.0985	6.07586	0.598668	478.56	UBAP2L	ubiquitin associated protein 2 like
151887	1.51e-08	1.25e-09	0.3267	-6.07415	-1.98454	146.05	CCDC80	coiled-coil domain containing 80
22847	1.52e-08	1.25e-09	0.0991	6.07315	0.601723	161.22	ZNF507	zinc finger protein 507
54464	1.53e-08	1.26e-09	0.1632	6.07198	0.99079	364.35	XRN1	5'-3' exoribonuclease 1
55093	1.54e-08	1.28e-09	0.1662	-6.07037	-1.00919	48.27	NTAQ1	N-terminal glutamine amidase 1
51203	1.56e-08	1.29e-09	0.1889	-6.06904	-1.14615	65.52	NUSAP1	nucleolar and spindle associated protein 1
81932	1.56e-08	1.29e-09	0.1353	-6.06822	-0.820805	1121.24	HDHD3	haloacid dehalogenase like hydrolase domain containing 3
30851	1.58e-08	1.31e-09	0.1905	-6.06587	-1.15564	94.58	TAX1BP3	Tax1 binding protein 3
112268098	1.59e-08	1.32e-09	0.1803	-6.06521	-1.09367	28.42	CNPY2-AS1	CNPY2 antisense RNA 1
23469	1.64e-08	1.36e-09	0.1178	6.05993	0.714098	984.87	PHF3	PHD finger protein 3
23780	1.68e-08	1.4e-09	0.1305	-6.0557	-0.790327	709.42	APOL2	apolipoprotein L2
51260	1.7e-08	1.42e-09	0.1498	-6.05349	-0.906843	173.6	PBDC1	polysaccharide biosynthesis domain containing 1
8498	1.71e-08	1.43e-09	0.0815	6.05245	0.493573	339.35	RANBP3	RAN binding protein 3
486	1.73e-08	1.44e-09	0.2916	-6.05103	-1.76429	46.84	FXYD2	FXYD domain containing ion transport regulator 2
10477	1.74e-08	1.45e-09	0.0795	-6.04942	-0.48121	337.6	UBE2E3	ubiquitin conjugating enzyme E2 E3
221472	1.77e-08	1.47e-09	0.2181	6.04734	1.31902	70.89	FGD2	FYVE, RhoGEF and PH domain containing 2
51514	1.79e-08	1.49e-09	0.3038	-6.04525	-1.83639	16.31	DTL	denticleless E3 ubiquitin protein ligase homolog
26999	1.8e-08	1.5e-09	0.2365	6.04391	1.4292	799.65	CYFIP2	cytoplasmic FMR1 interacting protein 2
374387	1.8e-08	1.51e-09	0.3227	-6.04336	-1.9501	27.64	LINC02716	long intergenic non-protein coding RNA 2716
7319	1.8e-08	1.51e-09	0.0841	-6.04343	-0.508218	257.47	UBE2A	ubiquitin conjugating enzyme E2 A
388753	1.81e-08	1.52e-09	0.1296	-6.04275	-0.783193	109.22	COA6	cytochrome c oxidase assembly factor 6
54806	1.81e-08	1.52e-09	0.3037	-6.04264	-1.83545	74.66	AHI1	Abelson helper integration site 1
375033	1.84e-08	1.54e-09	0.1755	6.03997	1.05991	64.24	PEAR1	platelet endothelial aggregation receptor 1
400961	1.87e-08	1.57e-09	0.1267	6.03701	0.76483	527.29	PAIP2B	poly(A) binding protein interacting protein 2B
892	1.87e-08	1.57e-09	0.1004	-6.03692	-0.606019	553.85	CCNC	cyclin C
23433	1.87e-08	1.57e-09	0.1303	-6.03658	-0.78675	243.75	RHOQ	ras homolog family member Q
132671	1.9e-08	1.6e-09	0.3226	-6.03424	-1.94694	75.38	SPATA18	spermatogenesis associated 18
55751	1.9e-08	1.6e-09	0.096	6.03385	0.578998	422.57	TMEM184C	transmembrane protein 184C
26608	1.9e-08	1.6e-09	0.132	-6.03396	-0.796221	321.37	TBL2	transducin beta like 2
1794	1.95e-08	1.64e-09	0.199	6.0297	1.19968	115.32	DOCK2	dedicator of cytokinesis 2
11104	1.97e-08	1.66e-09	0.0966	-6.02762	-0.582508	89.42	KATNA1	katanin catalytic subunit A1
10979	1.99e-08	1.68e-09	0.1186	6.02582	0.714808	1088.51	FERMT2	FERM domain containing kindlin 2
23562	1.99e-08	1.68e-09	0.1415	6.02571	0.852782	478.78	CLDN14	claudin 14
57520	2.01e-08	1.7e-09	0.1936	6.02425	1.16614	121.3	HECW2	HECT, C2 and WW domain containing E3 ubiquitin protein ligase 2
27106	2.02e-08	1.71e-09	0.1658	-6.02292	-0.9984	96.14	ARRDC2	arrestin domain containing 2
5792	2.04e-08	1.73e-09	0.0806	6.02144	0.485492	5019.94	PTPRF	protein tyrosine phosphatase receptor type F
114781	2.05e-08	1.74e-09	0.1153	6.02073	0.694399	142.54	BTBD9	BTB domain containing 9
9941	2.05e-08	1.74e-09	0.2482	-6.02011	-1.49428	32.07	EXOG	exo/endonuclease G
285195	2.06e-08	1.75e-09	0.2067	6.01961	1.24398	136.66	SLC9A9	solute carrier family 9 member A9
1675	2.06e-08	1.75e-09	0.4128	6.01916	2.48483	141.52	CFD	complement factor D
55744	2.09e-08	1.78e-09	0.0944	-6.01709	-0.567952	178.72	COA1	cytochrome c oxidase assembly factor 1
23089	2.09e-08	1.78e-09	0.4972	-6.01664	-2.99144	581.8	PEG10	paternally expressed 10
9114	2.13e-08	1.81e-09	0.1226	-6.01369	-0.737121	859.53	ATP6V0D1	ATPase H+ transporting V0 subunit d1
1054	2.14e-08	1.82e-09	0.0877	-6.01276	-0.527283	528.13	CEBPG	CCAAT enhancer binding protein gamma
65108	2.15e-08	1.84e-09	0.1188	6.01175	0.714258	425.14	MARCKSL1	MARCKS like 1
5480	2.16e-08	1.84e-09	0.128	-6.01092	-0.769518	263.62	PPIC	peptidylprolyl isomerase C
4886	2.18e-08	1.86e-09	0.1868	6.00944	1.12275	144.28	NPY1R	neuropeptide Y receptor Y1
493753	2.19e-08	1.87e-09	0.0952	-6.00863	-0.571771	206.39	COA5	cytochrome c oxidase assembly factor 5
23277	2.2e-08	1.88e-09	0.1341	6.00801	0.805766	2773.01	CLUH	clustered mitochondria homolog
7402	2.21e-08	1.89e-09	0.1857	6.00715	1.1157	496.61	UTRN	utrophin
107985405	2.21e-08	1.89e-09	0.1705	6.00695	1.02432	49.92	LOC107985405	uncharacterized LOC107985405
3077	2.21e-08	1.89e-09	0.1289	-6.0066	-0.774413	235.78	HFE	homeostatic iron regulator
111089941	2.24e-08	1.92e-09	0.1082	-6.00445	-0.649427	342.21	MMP24-AS1-EDEM2	MMP24-AS1-EDEM2 readthrough
105374114	2.27e-08	1.95e-09	0.2162	6.00207	1.29739	19.32	LOC105374114	uncharacterized LOC105374114
126382	2.29e-08	1.97e-09	0.1187	-6.00051	-0.712192	73.02	NR2C2AP	nuclear receptor 2C2 associated protein
6801	2.34e-08	2.01e-09	0.1246	5.99675	0.747195	264.33	STRN	striatin
23039	2.37e-08	2.05e-09	0.1076	5.99412	0.645263	526	XPO7	exportin 7
4204	2.37e-08	2.05e-09	0.0697	5.99417	0.417828	324.83	MECP2	methyl-CpG binding protein 2
139285	2.4e-08	2.07e-09	0.1466	5.99227	0.878251	178.66	AMER1	APC membrane recruitment protein 1
644591	2.41e-08	2.08e-09	0.1448	-5.99118	-0.86727	29.89	PPIAL4G	peptidylprolyl isomerase A like 4G
7915	2.42e-08	2.09e-09	0.1342	5.99038	0.803851	2387.11	ALDH5A1	aldehyde dehydrogenase 5 family member A1
27130	2.46e-08	2.12e-09	0.1244	5.98813	0.74515	237.46	INVS	inversin
25950	2.48e-08	2.14e-09	0.1804	-5.98667	-1.08	90.26	RWDD3	RWD domain containing 3
2788	2.48e-08	2.15e-09	0.1392	5.98618	0.833001	154.5	GNG7	G protein subunit gamma 7
23294	2.51e-08	2.18e-09	0.1309	5.98398	0.783582	313.44	ANKS1A	ankyrin repeat and sterile alpha motif domain containing 1A
150465	2.54e-08	2.2e-09	0.1053	-5.98205	-0.630017	210.68	TTL	tubulin tyrosine ligase
126282	2.54e-08	2.2e-09	0.1109	-5.982	-0.6632	1248.41	TNFAIP8L1	TNF alpha induced protein 8 like 1
29980	2.54e-08	2.2e-09	0.1618	-5.98213	-0.967993	73.93	DONSON	DNA replication fork stabilization factor DONSON
220869	2.55e-08	2.22e-09	0.1131	-5.98102	-0.676632	153.68	ZNG1E	Zn regulated GTPase metalloprotein activator 1E
5063	2.57e-08	2.23e-09	0.3544	-5.98009	-2.11916	12.66	PAK3	p21 (RAC1) activated kinase 3
51639	2.59e-08	2.26e-09	0.0896	-5.97821	-0.535396	424.54	SF3B6	splicing factor 3b subunit 6
9776	2.6e-08	2.26e-09	0.0814	-5.97793	-0.4864	730.41	ATG13	autophagy related 13
7023	2.63e-08	2.29e-09	0.1975	5.97583	1.18022	52.52	TFAP4	transcription factor AP-4
6205	2.64e-08	2.3e-09	0.1268	-5.97473	-0.757525	6020.6	RPS11	ribosomal protein S11
10272	2.64e-08	2.31e-09	0.2293	-5.97458	-1.37019	69.33	FSTL3	follistatin like 3
10652	2.65e-08	2.32e-09	0.1078	-5.97381	-0.643967	345.3	YKT6	YKT6 v-SNARE homolog
5934	2.68e-08	2.34e-09	0.1523	5.97203	0.909639	884.55	RBL2	RB transcriptional corepressor like 2
144699	2.68e-08	2.35e-09	0.1426	5.97174	0.851713	69.75	FBXL14	F-box and leucine rich repeat protein 14
113235	2.69e-08	2.36e-09	0.0792	5.97121	0.47268	677.94	SLC46A1	solute carrier family 46 member 1
1101	2.7e-08	2.36e-09	0.1988	5.97063	1.18688	208.21	CHAD	chondroadherin
55224	2.71e-08	2.38e-09	0.1408	5.96945	0.840528	3826.27	ETNK2	ethanolamine kinase 2
10875	2.71e-08	2.38e-09	0.1588	5.96945	0.947757	433.24	FGL2	fibrinogen like 2
55003	2.74e-08	2.4e-09	0.1464	-5.96791	-0.873649	106.29	PAK1IP1	PAK1 interacting protein 1
25979	2.77e-08	2.43e-09	0.0945	-5.96615	-0.564047	217.24	DHRS7B	dehydrogenase/reductase 7B
2281	2.78e-08	2.45e-09	0.1327	-5.96491	-0.791644	85.18	FKBP1B	FKBP prolyl isomerase 1B
5105	2.79e-08	2.45e-09	0.2944	5.96444	1.75601	12095.8	PCK1	phosphoenolpyruvate carboxykinase 1
55215	2.8e-08	2.46e-09	0.1161	-5.96382	-0.692669	77.32	FANCI	FA complementation group I
84293	2.81e-08	2.48e-09	0.1076	-5.96307	-0.641436	3707.92	PRXL2A	peroxiredoxin like 2A
4053	2.91e-08	2.57e-09	0.2502	-5.95725	-1.49032	125.01	LTBP2	latent transforming growth factor beta binding protein 2
101927559	2.91e-08	2.57e-09	0.2578	5.95682	1.53547	199.1	CEBPB-AS1	CEBPB antisense RNA 1
107984751	2.93e-08	2.58e-09	0.6126	-5.95605	-3.64847	67.25	LOC107984751
728441	3.12e-08	2.76e-09	0.1764	-5.94555	-1.04898	44.49	GGT2P	gamma-glutamyltransferase 2, pseudogene
1163	3.12e-08	2.76e-09	0.1293	-5.94515	-0.768819	140.99	CKS1B	CDC28 protein kinase regulatory subunit 1B
79447	3.19e-08	2.83e-09	0.0973	-5.94143	-0.578184	271.7	PAGR1	PAXIP1 associated glutamate rich protein 1
644019	3.23e-08	2.86e-09	0.1132	-5.93921	-0.672456	120.19	ZNG1F	Zn regulated GTPase metalloprotein activator 1F
118487	3.24e-08	2.87e-09	0.1023	-5.939	-0.607676	275.43	CHCHD1	coiled-coil-helix-coiled-coil-helix domain containing 1
6369	3.25e-08	2.88e-09	0.3358	5.93806	1.99428	32.71	CCL24	C-C motif chemokine ligand 24
25957	3.28e-08	2.92e-09	0.4992	-5.93626	-2.96323	872.36	PNISR	PNN interacting serine and arginine rich protein
122769	3.33e-08	2.96e-09	0.142	-5.9337	-0.84253	59.77	LRR1	leucine rich repeat protein 1
10099	3.35e-08	2.98e-09	0.1309	-5.9326	-0.776467	972.72	TSPAN3	tetraspanin 3
112268097	3.38e-08	3.01e-09	0.1335	-5.93109	-0.791921	427.59	MYG1-AS1	MYG1 antisense RNA 1
5993	3.45e-08	3.08e-09	0.1364	-5.9275	-0.808522	185.92	RFX5	regulatory factor X5
7096	3.45e-08	3.08e-09	0.1794	5.92753	1.06363	184.25	TLR1	toll like receptor 1
22918	3.45e-08	3.08e-09	0.1384	5.92737	0.820597	349.29	CD93	CD93 molecule
29079	3.45e-08	3.08e-09	0.1047	-5.92712	-0.620864	215.41	MED4	mediator complex subunit 4
23152	3.45e-08	3.08e-09	0.1406	5.92714	0.833267	382.97	CIC	capicua transcriptional repressor
51388	3.46e-08	3.09e-09	0.0822	-5.92672	-0.487388	134.21	NIP7	nucleolar pre-rRNA processing protein NIP7
144715	3.46e-08	3.1e-09	0.1411	-5.92641	-0.836131	75.64	RAD9B	RAD9 checkpoint clamp component B
9685	3.47e-08	3.1e-09	0.0867	5.92612	0.513976	1143.89	CLINT1	clathrin interactor 1
27075	3.5e-08	3.14e-09	0.2357	5.92425	1.39618	267.21	TSPAN13	tetraspanin 13
90701	3.52e-08	3.16e-09	0.1195	-5.92322	-0.707924	1451.98	SEC11C	SEC11 homolog C, signal peptidase complex subunit
26272	3.56e-08	3.19e-09	0.1038	5.92141	0.614583	158.18	FBXO4	F-box protein 4
151903	3.67e-08	3.29e-09	0.138	-5.91641	-0.816613	195.96	CCDC12	coiled-coil domain containing 12
5875	3.68e-08	3.3e-09	0.1033	5.91583	0.610965	195.77	RABGGTA	Rab geranylgeranyltransferase subunit alpha
51466	3.68e-08	3.31e-09	0.1105	5.91566	0.653449	413.49	EVL	Enah/Vasp-like
445571	3.7e-08	3.32e-09	0.1229	-5.9147	-0.727137	130.21	ZNG1C	Zn regulated GTPase metalloprotein activator 1C
129401	3.72e-08	3.35e-09	0.1157	-5.91362	-0.684235	82.86	NUP35	nucleoporin 35
107080638	3.73e-08	3.36e-09	0.1389	-5.91315	-0.821087	49.9	TBC1D7-LOC100130357	TBC1D7-LOC100130357 readthrough
84342	3.78e-08	3.4e-09	0.0762	5.91085	0.450167	315.52	COG8	component of oligomeric golgi complex 8
253143	3.78e-08	3.41e-09	0.1504	5.91049	0.889158	239.51	PRR14L	proline rich 14 like
7917	3.79e-08	3.42e-09	0.1048	5.91011	0.619201	2175.94	BAG6	BAG cochaperone 6
126364	3.79e-08	3.42e-09	0.1934	5.90995	1.14281	82.04	LRRC25	leucine rich repeat containing 25
161	3.84e-08	3.47e-09	0.0878	5.90751	0.518475	1059.38	AP2A2	adaptor related protein complex 2 subunit alpha 2
140862	3.84e-08	3.47e-09	0.2929	-5.90763	-1.73058	122.73	ISM1	isthmin 1
283692	3.91e-08	3.54e-09	0.329	5.90455	1.94289	8.38	CPEB1-AS1	CPEB1 antisense RNA 1
148709	3.92e-08	3.55e-09	0.2745	5.90398	1.62044	15.89	ACTG1P25	actin gamma 1 pseudogene 25
100874097	3.94e-08	3.57e-09	0.1481	5.90278	0.874462	30.84	UBE2Q1-AS1	UBE2Q1 antisense RNA 1
100529261	3.97e-08	3.6e-09	0.1079	-5.90163	-0.636598	135.34	CHURC1-FNTB	CHURC1-FNTB readthrough
5866	4.03e-08	3.66e-09	0.1843	5.89884	1.08729	129.77	RAB3IL1	RAB3A interacting protein like 1
79831	4.04e-08	3.67e-09	0.2192	-5.89829	-1.29267	971.92	KDM8	lysine demethylase 8
55326	4.08e-08	3.71e-09	0.1718	5.89673	1.01321	345.99	AGPAT5	1-acylglycerol-3-phosphate O-acyltransferase 5
23316	4.14e-08	3.76e-09	0.2619	5.89423	1.54376	1190.14	CUX2	cut like homeobox 2
105369782	4.19e-08	3.82e-09	0.2048	-5.8919	-1.20687	317.87	LOC105369782	uncharacterized LOC105369782
5362	4.22e-08	3.84e-09	0.1279	5.89077	0.753657	141.53	PLXNA2	plexin A2
6793	4.22e-08	3.85e-09	0.109	5.89046	0.642054	201.1	STK10	serine/threonine kinase 10
29940	4.23e-08	3.86e-09	0.1231	5.89011	0.725193	214.21	DSE	dermatan sulfate epimerase
8490	4.35e-08	3.97e-09	0.1731	5.88524	1.01852	900.69	RGS5	regulator of G protein signaling 5
9768	4.39e-08	4.01e-09	0.2763	-5.88387	-1.62596	14.64	PCLAF	PCNA clamp associated factor
5203	4.39e-08	4.02e-09	0.1562	-5.88345	-0.918786	96.32	PFDN4	prefoldin subunit 4
80177	4.44e-08	4.06e-09	0.1347	5.88167	0.791996	142.33	MYCT1	MYC target 1
165	4.45e-08	4.07e-09	0.2145	-5.88118	-1.26174	614.18	AEBP1	AE binding protein 1
27115	4.48e-08	4.1e-09	0.1776	5.87993	1.04453	99.34	PDE7B	phosphodiesterase 7B
100289511	4.48e-08	4.11e-09	0.2175	5.87986	1.27881	23.55	LOC100289511	uncharacterized LOC100289511
729080	4.5e-08	4.13e-09	0.2036	-5.87881	-1.19711	14.32	LOC729080	glycine cleavage system protein H (aminomethyl carrier) pseudogene
101928384	4.5e-08	4.13e-09	0.1684	5.87878	0.990138	170.43	LOC101928384	uncharacterized LOC101928384
374868	4.56e-08	4.19e-09	0.1117	5.87644	0.656518	215.1	ATP9B	ATPase phospholipid transporting 9B (putative)
79918	4.58e-08	4.22e-09	0.069	-5.87539	-0.405212	246.67	SETD6	SET domain containing 6, protein lysine methyltransferase
57636	4.58e-08	4.22e-09	0.134	5.87537	0.78708	97.22	ARHGAP23	Rho GTPase activating protein 23
112812	4.58e-08	4.21e-09	0.1472	-5.8756	-0.865116	90.29	FDX2	ferredoxin 2
10428	4.61e-08	4.25e-09	0.1039	-5.87422	-0.610503	381.21	CFDP1	craniofacial development protein 1
100462981	4.61e-08	4.26e-09	0.4488	-5.87392	-2.63602	1885.3	MTRNR2L2	MT-RNR2 like 2 (pseudogene)
8778	4.62e-08	4.27e-09	0.2788	5.8735	1.63761	20.64	SIGLEC5	sialic acid binding Ig like lectin 5
1051	4.63e-08	4.28e-09	0.1353	5.87315	0.794809	1062.61	CEBPB	CCAAT enhancer binding protein beta
56616	4.66e-08	4.3e-09	0.1023	-5.8721	-0.600654	273.19	DIABLO	diablo IAP-binding mitochondrial protein
401472	4.66e-08	4.31e-09	0.4057	-5.87197	-2.38243	28.07	GASAL1	growth arrest associated lncRNA 1
2537	4.66e-08	4.31e-09	0.4173	-5.87166	-2.45003	993.13	IFI6	interferon alpha inducible protein 6
54841	4.66e-08	4.32e-09	0.1049	-5.87154	-0.61579	226.04	BIVM	basic, immunoglobulin-like variable motif containing
100526740	4.67e-08	4.33e-09	0.1029	-5.871	-0.604065	268.39	ATP5MF-PTCD1	ATP5MF-PTCD1 readthrough
8520	4.82e-08	4.47e-09	0.1148	-5.8659	-0.673214	240.73	HAT1	histone acetyltransferase 1
8997	4.85e-08	4.5e-09	0.1285	5.86451	0.753378	251.19	KALRN	kalirin RhoGEF kinase
23326	4.85e-08	4.5e-09	0.0722	5.86462	0.423133	1235.72	USP22	ubiquitin specific peptidase 22
55219	4.88e-08	4.53e-09	0.1135	5.8635	0.665747	1100.89	MACO1	macoilin 1
573	4.88e-08	4.54e-09	0.0898	-5.86334	-0.526725	662.88	BAG1	BAG cochaperone 1
100885850	4.9e-08	4.57e-09	0.1102	-5.86208	-0.646081	113.17	PTGES3L-AARSD1	PTGES3L-AARSD1 readthrough
80755	4.9e-08	4.57e-09	0.1104	-5.8622	-0.646894	113.15	AARSD1	alanyl-tRNA synthetase domain containing 1
5989	4.9e-08	4.57e-09	0.1622	5.86221	0.950972	141.07	RFX1	regulatory factor X1
29785	4.9e-08	4.57e-09	0.2118	5.862	1.24161	33.25	CYP2S1	cytochrome P450 family 2 subfamily S member 1
6627	5.05e-08	4.72e-09	0.1408	-5.85679	-0.824545	145.07	SNRPA1	small nuclear ribonucleoprotein polypeptide A'
51002	5.07e-08	4.74e-09	0.1249	-5.85606	-0.731374	117.28	TPRKB	TP53RK binding protein
147463	5.07e-08	4.74e-09	0.2563	-5.85616	-1.50096	32.05	ANKRD29	ankyrin repeat domain 29
29763	5.13e-08	4.8e-09	0.174	5.85402	1.01853	490.68	PACSIN3	protein kinase C and casein kinase substrate in neurons 3
1183	5.17e-08	4.84e-09	0.1226	5.85261	0.717528	128.39	CLCN4	chloride voltage-gated channel 4
987	5.19e-08	4.86e-09	0.1369	5.8519	0.801038	665.15	LRBA	LPS responsive beige-like anchor protein
101927509	5.28e-08	4.95e-09	0.1535	5.84887	0.897683	119.09	HDLBP-AS1	HDLBP antisense RNA 1
54936	5.37e-08	5.04e-09	0.1177	-5.84586	-0.688275	162.65	ADPRS	ADP-ribosylserine hydrolase
10845	5.4e-08	5.07e-09	0.1081	5.84488	0.631934	897.74	CLPX	caseinolytic mitochondrial matrix peptidase chaperone subunit X
3070	5.47e-08	5.14e-09	0.398	-5.84268	-2.32531	21.77	HELLS	helicase, lymphoid specific
27230	5.51e-08	5.18e-09	0.0943	-5.84125	-0.55083	1951.64	SERP1	stress associated endoplasmic reticulum protein 1
9759	5.53e-08	5.21e-09	0.1223	5.84048	0.71426	111.91	HDAC4	histone deacetylase 4
644815	5.56e-08	5.24e-09	0.1632	-5.83948	-0.953209	238.43	FAM83G	family with sequence similarity 83 member G
79842	5.69e-08	5.36e-09	0.1884	5.83566	1.09953	31.6	ZBTB3	zinc finger and BTB domain containing 3
2326	5.76e-08	5.43e-09	0.4981	-5.8335	-2.90582	55.43	FMO1	flavin containing dimethylaniline monoxygenase 1
23174	5.78e-08	5.45e-09	0.1291	5.83287	0.753177	534.72	ZCCHC14	zinc finger CCHC-type containing 14
105370792	5.83e-08	5.5e-09	0.2438	-5.83126	-1.4214	15.51	LOC105370792	uncharacterized LOC105370792
9351	5.89e-08	5.57e-09	0.1613	5.8293	0.940008	3418.89	NHERF2	NHERF family PDZ scaffold protein 2
5110	5.92e-08	5.59e-09	0.0572	-5.82845	-0.33317	765.09	PCMT1	protein-L-isoaspartate (D-aspartate) O-methyltransferase
3996	5.96e-08	5.64e-09	0.1163	5.82717	0.677584	71.14	LLGL1	LLGL scribble cell polarity complex component 1
4337	5.97e-08	5.65e-09	0.1182	5.82666	0.688806	600.39	MOCS1	molybdenum cofactor synthesis 1
891	6.02e-08	5.7e-09	0.21	-5.82531	-1.22316	28.68	CCNB1	cyclin B1
9278	6.08e-08	5.77e-09	0.1229	-5.82338	-0.715538	91.71	ZBTB22	zinc finger and BTB domain containing 22
23001	6.09e-08	5.78e-09	0.1862	5.82291	1.08414	242.03	WDFY3	WD repeat and FYVE domain containing 3
3177	6.09e-08	5.78e-09	0.1402	-5.82299	-0.816162	121.31	SLC29A2	solute carrier family 29 member 2
1672	6.19e-08	5.88e-09	0.1735	-5.82022	-1.00983	856.55	DEFB1	defensin beta 1
8740	6.19e-08	5.88e-09	0.3004	-5.82013	-1.74852	63	TNFSF14	TNF superfamily member 14
1828	6.19e-08	5.89e-09	0.1636	5.81986	0.952369	309.5	DSG1	desmoglein 1
93145	6.24e-08	5.94e-09	0.3304	-5.81853	-1.92222	1218.99	OLFM2	olfactomedin 2
10402	6.24e-08	5.95e-09	0.1151	5.81824	0.669649	696.02	ST3GAL6	ST3 beta-galactoside alpha-2,3-sialyltransferase 6
9867	6.25e-08	5.96e-09	0.1016	5.81801	0.591217	1347.7	PJA2	praja ring finger ubiquitin ligase 2
101927745	6.28e-08	5.99e-09	0.6846	-5.81696	-3.98237	51.49	LOC101927745	uncharacterized LOC101927745
5440	6.29e-08	6e-09	0.1023	-5.81674	-0.595327	288.03	POLR2K	RNA polymerase II, I and III subunit K
100303728	6.3e-08	6.02e-09	0.1345	5.81619	0.782233	162.28	SLC25A5-AS1	SLC25A5 antisense RNA 1
22916	6.3e-08	6.03e-09	0.0779	-5.81603	-0.453159	270.95	NCBP2	nuclear cap binding protein subunit 2
55033	6.34e-08	6.06e-09	0.1433	-5.8151	-0.833096	56.69	FKBP14	FKBP prolyl isomerase 14
55749	6.38e-08	6.11e-09	0.3073	-5.81384	-1.78649	542.2	CCAR1	cell division cycle and apoptosis regulator 1
9467	6.41e-08	6.14e-09	0.1345	5.81281	0.782071	202.81	SH3BP5	SH3 domain binding protein 5
1859	6.41e-08	6.14e-09	0.0983	5.81278	0.571229	349.48	DYRK1A	dual specificity tyrosine phosphorylation regulated kinase 1A
9308	6.43e-08	6.17e-09	0.2071	-5.8121	-1.20355	42.74	CD83	CD83 molecule
54331	6.43e-08	6.18e-09	0.1185	5.81192	0.688954	158.06	GNG2	G protein subunit gamma 2
23244	6.49e-08	6.24e-09	0.0811	5.81031	0.471104	894.31	PDS5A	PDS5 cohesin associated factor A
9055	6.5e-08	6.24e-09	0.2331	-5.81009	-1.35449	22.87	PRC1	protein regulator of cytokinesis 1
55201	6.68e-08	6.42e-09	0.1989	5.80538	1.15478	145.46	MAP1S	microtubule associated protein 1S
19	6.68e-08	6.43e-09	0.2014	5.80522	1.16927	757.25	ABCA1	ATP binding cassette subfamily A member 1
684	6.68e-08	6.44e-09	0.201	-5.805	-1.16673	2276.97	BST2	bone marrow stromal cell antigen 2
10286	6.84e-08	6.59e-09	0.097	-5.80093	-0.562457	252.23	BCAS2	BCAS2 pre-mRNA processing factor
79703	6.84e-08	6.6e-09	0.2528	-5.80092	-1.46655	27.6	C11orf80	chromosome 11 open reading frame 80
3842	6.95e-08	6.71e-09	0.0917	5.798	0.531519	576.82	TNPO1	transportin 1
100529067	6.98e-08	6.74e-09	0.1064	-5.79723	-0.616802	704.27	SERF2-C15ORF63	SERF2-C15orf63 readthrough
65109	7.18e-08	6.93e-09	0.4657	-5.79251	-2.69749	197.98	UPF3B	UPF3B regulator of nonsense mediated mRNA decay
55796	7.25e-08	7.01e-09	0.125	5.79074	0.723796	1634.04	MBNL3	muscleblind like splicing regulator 3
10891	7.33e-08	7.09e-09	0.211	5.78869	1.22154	449.09	PPARGC1A	PPARG coactivator 1 alpha
80380	7.35e-08	7.12e-09	0.2907	5.78815	1.68272	48.78	PDCD1LG2	programmed cell death 1 ligand 2
27068	7.57e-08	7.33e-09	0.1001	-5.78313	-0.579091	539.69	PPA2	inorganic pyrophosphatase 2
9537	7.66e-08	7.43e-09	0.1669	5.78094	0.96489	209.68	TP53I11	tumor protein p53 inducible protein 11
6324	7.66e-08	7.43e-09	0.2173	5.78092	1.25596	80.87	SCN1B	sodium voltage-gated channel beta subunit 1
553115	7.75e-08	7.53e-09	0.1122	-5.77868	-0.648198	549.25	PEF1	penta-EF-hand domain containing 1
2150	7.8e-08	7.57e-09	0.225	-5.77768	-1.29999	75.78	F2RL1	F2R like trypsin receptor 1
100507472	7.84e-08	7.62e-09	0.1609	5.7767	0.929342	154.29	LOC100507472	uncharacterized LOC100507472
64121	7.89e-08	7.68e-09	0.0852	-5.77535	-0.491835	244.48	RRAGC	Ras related GTP binding C
3092	7.91e-08	7.7e-09	0.0872	5.77492	0.503642	558.7	HIP1	huntingtin interacting protein 1
27077	7.92e-08	7.72e-09	0.1113	-5.77453	-0.642977	85.07	B9D1	B9 domain containing 1
10454	7.99e-08	7.79e-09	0.0806	5.77287	0.465354	273.23	TAB1	TGF-beta activated kinase 1 (MAP3K7) binding protein 1
51001	8e-08	7.8e-09	0.1308	-5.77273	-0.754807	88.66	MTERF3	mitochondrial transcription termination factor 3
25	8.03e-08	7.84e-09	0.0973	5.77185	0.561647	388.79	ABL1	ABL proto-oncogene 1, non-receptor tyrosine kinase
643853	8.05e-08	7.87e-09	0.2502	5.7713	1.44418	23.64	TMPPE	transmembrane protein with metallophosphoesterase domain
120	8.16e-08	7.98e-09	0.1411	5.76892	0.814033	414.79	ADD3	adducin 3
4673	8.16e-08	7.97e-09	0.1058	-5.769	-0.610541	1210.09	NAP1L1	nucleosome assembly protein 1 like 1
27125	8.2e-08	8.02e-09	0.1416	-5.768	-0.8166	1374.09	AFF4	ALF transcription elongation factor 4
90835	8.23e-08	8.06e-09	0.2032	-5.76721	-1.17163	13.34	CFAP119	cilia and flagella associated protein 119
100528007	8.34e-08	8.17e-09	0.2071	-5.76491	-1.19403	492.81	BORCS7-ASMT	BORCS7-ASMT readthrough (NMD candidate)
3301	8.41e-08	8.25e-09	0.1374	-5.76334	-0.791907	2255.56	DNAJA1	DnaJ heat shock protein family (Hsp40) member A1
79736	8.42e-08	8.26e-09	0.158	-5.76307	-0.910714	45.52	TEFM	transcription elongation factor, mitochondrial
2146	8.43e-08	8.28e-09	0.254	-5.76269	-1.46358	21.21	EZH2	enhancer of zeste 2 polycomb repressive complex 2 subunit
10788	8.45e-08	8.3e-09	0.097	5.76219	0.558934	5021.77	IQGAP2	IQ motif containing GTPase activating protein 2
347252	8.62e-08	8.47e-09	0.393	-5.75878	-2.26321	14.86	IGFBPL1	insulin like growth factor binding protein like 1
124540	8.66e-08	8.52e-09	0.0965	5.75789	0.555627	178.15	MSI2	musashi RNA binding protein 2
130507	8.68e-08	8.55e-09	0.1311	5.75723	0.754898	782.97	UBR3	ubiquitin protein ligase E3 component n-recognin 3
90488	8.72e-08	8.59e-09	0.1242	-5.75649	-0.715002	203.71	TMEM263	transmembrane protein 263
10205	8.81e-08	8.69e-09	0.1395	-5.75454	-0.802722	232.23	MPZL2	myelin protein zero like 2
4201	8.84e-08	8.72e-09	0.1372	-5.75386	-0.78934	466.99	MEA1	male-enhanced antigen 1
5340	8.97e-08	8.86e-09	0.1647	5.75126	0.947459	61676	PLG	plasminogen
28951	9.17e-08	9.06e-09	0.1441	5.74745	0.828071	141.29	TRIB2	tribbles pseudokinase 2
10987	9.22e-08	9.11e-09	0.1001	-5.74649	-0.575342	529.58	COPS5	COP9 signalosome subunit 5
6147	9.23e-08	9.13e-09	0.1199	-5.74619	-0.689241	3872.65	RPL23A	ribosomal protein L23a
2195	9.27e-08	9.18e-09	0.2088	-5.74522	-1.19933	393.87	FAT1	FAT atypical cadherin 1
10075	9.27e-08	9.18e-09	0.1385	5.7453	0.795473	1763.7	HUWE1	HECT, UBA and WWE domain containing E3 ubiquitin protein ligase 1
57608	9.29e-08	9.21e-09	0.1573	5.74471	0.903752	100.83	JCAD	junctional cadherin 5 associated
8976	9.4e-08	9.32e-09	0.087	5.74258	0.499719	839.4	WASL	WASP like actin nucleation promoting factor
79768	9.5e-08	9.43e-09	0.1198	-5.74061	-0.68773	92.91	KATNBL1	katanin regulatory subunit B1 like 1
11340	9.58e-08	9.52e-09	0.1036	-5.73908	-0.594676	110.92	EXOSC8	exosome component 8
6223	9.65e-08	9.59e-09	0.1352	-5.7379	-0.775529	5113.29	RPS19	ribosomal protein S19
107985403	9.72e-08	9.67e-09	0.153	5.73642	0.877711	54.65	LOC107985403
51274	9.82e-08	9.78e-09	0.1334	5.73455	0.765147	662.25	KLF3	KLF transcription factor 3
7846	9.84e-08	9.8e-09	0.1093	-5.73414	-0.626821	516.51	TUBA1A	tubulin alpha 1a
246182	9.86e-08	9.83e-09	0.4953	-5.73366	-2.83977	16.18	AKR7A2P1	AKR7A2 pseudogene 1
23505	9.87e-08	9.84e-09	0.1427	5.73344	0.818097	407.28	TMEM131	transmembrane protein 131
7922	1e-07	1e-08	0.1382	-5.73053	-0.792073	1392.52	SLC39A7	solute carrier family 39 member 7
7224	1e-07	1e-08	0.214	5.73048	1.22624	34.61	TRPC5	transient receptor potential cation channel subfamily C member 5
1979	1.01e-07	1.01e-08	0.0955	5.72901	0.547367	3435.18	EIF4EBP2	eukaryotic translation initiation factor 4E binding protein 2
101927178	1.01e-07	1.01e-08	0.1644	-5.72828	-0.941877	55.47	LOC101927178	uncharacterized LOC101927178
6218	1.03e-07	1.03e-08	0.1075	-5.726	-0.615671	5370.48	RPS17	ribosomal protein S17
81846	1.06e-07	1.06e-08	0.1592	5.72122	0.910798	373.18	SBF2	SET binding factor 2
2747	1.06e-07	1.06e-08	0.1467	5.72032	0.83937	833.77	GLUD2	glutamate dehydrogenase 2
1555	1.07e-07	1.07e-08	0.2718	5.71933	1.55435	6060.89	CYP2B6	cytochrome P450 family 2 subfamily B member 6
23038	1.07e-07	1.07e-08	0.0731	5.71858	0.417764	922.2	WDTC1	WD and tetratricopeptide repeats 1
348013	1.08e-07	1.08e-08	0.162	5.71779	0.92602	36.57	TMEM255B	transmembrane protein 255B
51280	1.08e-07	1.09e-08	0.1983	-5.71623	-1.1334	189.79	GOLM1	golgi membrane protein 1
4712	1.11e-07	1.12e-08	0.0869	-5.71208	-0.496628	528.66	NDUFB6	NADH:ubiquinone oxidoreductase subunit B6
54840	1.11e-07	1.12e-08	0.1034	-5.71184	-0.59055	188.82	APTX	aprataxin
58525	1.12e-07	1.13e-08	0.1131	5.71044	0.645568	269.94	WIZ	WIZ zinc finger
406975	1.12e-07	1.13e-08	0.2865	5.70988	1.63589	15.38	MIR198	microRNA 198
196463	1.12e-07	1.13e-08	0.1499	5.70965	0.85586	906.88	PLBD2	phospholipase B domain containing 2
2050	1.13e-07	1.14e-08	0.1255	5.7079	0.716347	913.07	EPHB4	EPH receptor B4
5664	1.14e-07	1.15e-08	0.1121	-5.70749	-0.639954	192.61	PSEN2	presenilin 2
140890	1.15e-07	1.16e-08	0.4037	-5.70531	-2.30345	463.05	SREK1	splicing regulatory glutamic acid and lysine rich protein 1
51645	1.15e-07	1.16e-08	0.1606	-5.70536	-0.916299	219.67	PPIL1	peptidylprolyl isomerase like 1
23051	1.15e-07	1.17e-08	0.1153	5.70444	0.657535	871.69	ZHX3	zinc fingers and homeoboxes 3
101927155	1.16e-07	1.18e-08	0.2206	-5.70311	-1.25795	29.88	LMO7-AS1	LMO7 antisense RNA 1
100288142	1.17e-07	1.19e-08	0.3472	-5.70186	-1.9799	101.01	NBPF20	NBPF member 20
389084	1.18e-07	1.19e-08	0.2394	-5.70071	-1.36469	245.39	SNORC	secondary ossification center associated regulator of chondrocyte maturation
8987	1.18e-07	1.19e-08	0.1378	-5.70058	-0.785308	896.52	STBD1	starch binding domain 1
105379173	1.18e-07	1.19e-08	0.1497	-5.70051	-0.853162	50.45	LOC105379173	uncharacterized LOC105379173
9961	1.19e-07	1.21e-08	0.1933	-5.69886	-1.10186	733.84	MVP	major vault protein
6635	1.23e-07	1.25e-08	0.0881	-5.69324	-0.50167	321.13	SNRPE	small nuclear ribonucleoprotein polypeptide E
285590	1.23e-07	1.25e-08	0.1446	5.69269	0.822922	76.83	SH3PXD2B	SH3 and PX domains 2B
114793	1.23e-07	1.25e-08	0.2029	5.69252	1.15487	71.25	FMNL2	formin like 2
9792	1.25e-07	1.27e-08	0.0926	5.69039	0.526968	327.89	SERTAD2	SERTA domain containing 2
5935	1.26e-07	1.28e-08	0.114	-5.68881	-0.648719	548.76	RBM3	RNA binding motif protein 3
5700	1.26e-07	1.28e-08	0.0861	-5.68816	-0.489901	522.21	PSMC1	proteasome 26S subunit, ATPase 1
54107	1.26e-07	1.29e-08	0.1243	-5.68786	-0.706813	451.22	POLE3	DNA polymerase epsilon 3, accessory subunit
6206	1.27e-07	1.3e-08	0.1119	-5.68635	-0.636404	5192.21	RPS12	ribosomal protein S12
25974	1.28e-07	1.31e-08	0.0861	-5.6852	-0.48955	1590.77	MMACHC	metabolism of cobalamin associated C
8030	1.29e-07	1.32e-08	0.081	5.68345	0.460245	287.66	CCDC6	coiled-coil domain containing 6
100874043	1.32e-07	1.35e-08	0.2245	-5.6799	-1.27512	89.52	TPRG1-AS1	TPRG1 antisense RNA 1
7482	1.32e-07	1.35e-08	0.1797	-5.67957	-1.02048	29.9	WNT2B	Wnt family member 2B
2957	1.34e-07	1.38e-08	0.1134	5.67641	0.643779	272.69	GTF2A1	general transcription factor IIA subunit 1
218	1.35e-07	1.38e-08	0.5553	-5.67593	-3.15168	37.79	ALDH3A1	aldehyde dehydrogenase 3 family member A1
100505758	1.36e-07	1.4e-08	0.1226	-5.67394	-0.695394	46.47	PRMT5-AS1	PRMT5 antisense RNA 1
10106	1.36e-07	1.4e-08	0.1192	5.67348	0.676149	2189.35	CTDSP2	CTD small phosphatase 2
7102	1.37e-07	1.4e-08	0.1724	5.67291	0.977885	387.8	TSPAN7	tetraspanin 7
23235	1.41e-07	1.45e-08	0.1261	5.66713	0.71468	1484.23	SIK2	salt inducible kinase 2
9352	1.43e-07	1.47e-08	0.0771	-5.66495	-0.43683	784.87	TXNL1	thioredoxin like 1
11215	1.46e-07	1.5e-08	0.1514	5.66201	0.857417	242.54	AKAP11	A-kinase anchoring protein 11
57466	1.46e-07	1.51e-08	0.0955	5.66093	0.540474	209.54	SCAF4	SR-related CTD associated factor 4
1857	1.47e-07	1.51e-08	0.0801	5.66063	0.453429	452.65	DVL3	dishevelled segment polarity protein 3
2182	1.47e-07	1.52e-08	0.497	-5.65954	-2.81268	552.46	ACSL4	acyl-CoA synthetase long chain family member 4
3572	1.48e-07	1.53e-08	0.1071	5.6586	0.605832	3280.93	IL6ST	interleukin 6 cytokine family signal transducer
4038	1.48e-07	1.53e-08	0.3022	5.65803	1.70998	22.45	LRP4	LDL receptor related protein 4
25776	1.49e-07	1.54e-08	0.0871	-5.65708	-0.492579	149.12	CBY1	chibby family member 1, beta catenin antagonist
5347	1.5e-07	1.55e-08	0.3031	-5.65643	-1.71439	11.74	PLK1	polo like kinase 1
2260	1.5e-07	1.55e-08	0.1309	5.65623	0.74012	167.75	FGFR1	fibroblast growth factor receptor 1
93010	1.51e-07	1.56e-08	0.2164	5.65437	1.22388	21.06	B3GNT7	UDP-GlcNAc:betaGal beta-1,3-N-acetylglucosaminyltransferase 7
112268284	1.52e-07	1.57e-08	0.4237	-5.65383	-2.39555	3044.91	LOC112268284
441273	1.53e-07	1.59e-08	0.5727	-5.6517	-3.23666	32.17	SPDYE2	speedy/RINGO cell cycle regulator family member E2
23242	1.53e-07	1.59e-08	0.0964	5.65146	0.544853	674.4	COBL	cordon-bleu WH2 repeat protein
2653	1.53e-07	1.59e-08	0.1205	-5.65153	-0.680784	1011.52	GCSH	glycine cleavage system protein H
400618	1.55e-07	1.6e-08	0.3465	-5.65009	-1.95777	19.16	SOX9-AS1	SOX9 antisense RNA 1
643180	1.59e-07	1.65e-08	0.2548	-5.64547	-1.43828	16.09	CCT6P3	chaperonin containing TCP1 subunit 6 pseudogene 3
10501	1.59e-07	1.65e-08	0.2314	5.64508	1.30643	57.54	SEMA6B	semaphorin 6B
4855	1.6e-07	1.66e-08	0.2165	5.64411	1.22211	105.93	NOTCH4	notch receptor 4
4498	1.6e-07	1.66e-08	0.5618	5.64408	3.17082	93.82	MT1JP	metallothionein 1J, pseudogene
3482	1.6e-07	1.67e-08	0.1386	5.64348	0.782151	1935.21	IGF2R	insulin like growth factor 2 receptor
147138	1.6e-07	1.67e-08	0.1814	5.64305	1.02354	84.14	TMC8	transmembrane channel like 8
25814	1.61e-07	1.68e-08	0.079	-5.64216	-0.445535	1075.47	ATXN10	ataxin 10
54494	1.61e-07	1.68e-08	0.0963	5.64204	0.543155	294.34	C11orf71	chromosome 11 open reading frame 71
28833	1.61e-07	1.68e-08	0.37	-5.64164	-2.0874	16.18	IGLJ1	immunoglobulin lambda joining 1
246175	1.68e-07	1.76e-08	0.0993	5.63453	0.559322	390.56	CNOT6L	CCR4-NOT transcription complex subunit 6 like
1917	1.68e-07	1.76e-08	0.5757	-5.63417	-3.24342	44.24	EEF1A2	eukaryotic translation elongation factor 1 alpha 2
83737	1.69e-07	1.76e-08	0.123	5.6337	0.692893	943.7	ITCH	itchy E3 ubiquitin protein ligase
10093	1.7e-07	1.78e-08	0.0856	-5.63214	-0.482111	664.3	ARPC4	actin related protein 2/3 complex subunit 4
6281	1.71e-07	1.79e-08	0.1722	-5.63156	-0.969657	731.22	S100A10	S100 calcium binding protein A10
1964	1.73e-07	1.81e-08	0.1233	-5.6295	-0.694298	750.39	EIF1AX	eukaryotic translation initiation factor 1A X-linked
2065	1.74e-07	1.83e-08	0.1005	5.6277	0.56547	1409.65	ERBB3	erb-b2 receptor tyrosine kinase 3
28950	1.75e-07	1.83e-08	0.4171	-5.62732	-2.34729	34.29	IGKJ1	immunoglobulin kappa joining 1
1307	1.75e-07	1.84e-08	0.2696	-5.62678	-1.51703	46.24	COL16A1	collagen type XVI alpha 1 chain
284385	1.76e-07	1.84e-08	0.1651	-5.62622	-0.928708	35.16	ZNF561-AS1	ZNF561 antisense RNA 1 (head to head)
27246	1.78e-07	1.87e-08	0.0918	-5.62406	-0.516384	358.4	RNF115	ring finger protein 115
3094	1.79e-07	1.88e-08	0.1078	-5.62305	-0.606314	3170.95	HINT1	histidine triad nucleotide binding protein 1
10112	1.8e-07	1.89e-08	0.2852	-5.62138	-1.60322	13.16	KIF20A	kinesin family member 20A
908	1.8e-07	1.9e-08	0.1108	-5.62112	-0.622687	794.22	CCT6A	chaperonin containing TCP1 subunit 6A
51421	1.8e-07	1.9e-08	0.1236	5.62085	0.694694	288.27	AMOTL2	angiomotin like 2
993	1.81e-07	1.91e-08	0.3196	-5.62016	-1.79639	12.79	CDC25A	cell division cycle 25A
7174	1.82e-07	1.91e-08	0.1424	5.61956	0.800214	388.1	TPP2	tripeptidyl peptidase 2
6813	1.82e-07	1.92e-08	0.1057	5.61913	0.593914	417.9	STXBP2	syntaxin binding protein 2
445815	1.82e-07	1.92e-08	0.1023	5.61868	0.574706	1379.14	PALM2AKAP2	PALM2 and AKAP2 fusion
10594	1.83e-07	1.93e-08	0.1442	5.6181	0.810175	2502.9	PRPF8	pre-mRNA processing factor 8
84317	1.85e-07	1.95e-08	0.1001	-5.61622	-0.561959	224.65	CCDC115	coiled-coil domain containing 115
107985263	1.86e-07	1.96e-08	0.1721	-5.61508	-0.966344	37.91	LOC107985263
10207	1.87e-07	1.98e-08	0.1468	5.61341	0.82388	467.02	PATJ	PATJ crumbs cell polarity complex component
3096	1.89e-07	2e-08	0.2125	5.61197	1.19262	188.93	HIVEP1	HIVEP zinc finger 1
650669	1.89e-07	2e-08	0.2529	-5.61215	-1.41941	26.67	GAS6-AS1	GAS6 antisense RNA 1
57593	1.89e-07	2e-08	0.152	5.61201	0.853195	57.69	EBF4	EBF family member 4
148398	1.9e-07	2.01e-08	0.1946	-5.61102	-1.09207	59.75	SAMD11	sterile alpha motif domain containing 11
8754	1.92e-07	2.04e-08	0.1958	5.60842	1.0984	195.37	ADAM9	ADAM metallopeptidase domain 9
51191	1.93e-07	2.05e-08	0.1898	5.60757	1.0644	193.45	HERC5	HECT and RLD domain containing E3 ubiquitin protein ligase 5
171017	1.96e-07	2.08e-08	0.0955	5.60526	0.535213	158.18	ZNF384	zinc finger protein 384
26984	1.96e-07	2.09e-08	0.1003	-5.60471	-0.562401	150.24	SEC22A	SEC22 homolog A, vesicle trafficking protein
80724	1.97e-07	2.1e-08	0.1201	5.6039	0.673128	458.02	ACAD10	acyl-CoA dehydrogenase family member 10
55039	1.99e-07	2.11e-08	0.102	-5.60233	-0.57116	73.02	TRMT12	tRNA methyltransferase 12 homolog
51635	1.99e-07	2.11e-08	0.1522	-5.60238	-0.852586	1693.96	DHRS7	dehydrogenase/reductase 7
1824	1.99e-07	2.12e-08	0.1662	5.60193	0.930795	159.94	DSC2	desmocollin 2
152189	2e-07	2.14e-08	0.0845	5.60065	0.473231	323.29	CMTM8	CKLF like MARVEL transmembrane domain containing 8
84520	2.03e-07	2.17e-08	0.1145	-5.59813	-0.641063	76.39	GON7	GON7 subunit of KEOPS complex
57154	2.04e-07	2.18e-08	0.1032	5.59725	0.577537	211.71	SMURF1	SMAD specific E3 ubiquitin protein ligase 1
9794	2.06e-07	2.2e-08	0.1071	5.59547	0.599549	155.15	MAML1	mastermind like transcriptional coactivator 1
23304	2.08e-07	2.22e-08	0.1198	5.59391	0.669943	578.74	UBR2	ubiquitin protein ligase E3 component n-recognin 2
154467	2.09e-07	2.23e-08	0.1602	-5.59288	-0.896211	209.22	CCDC167	coiled-coil domain containing 167
4702	2.09e-07	2.24e-08	0.0859	-5.5923	-0.480629	372.85	NDUFA8	NADH:ubiquinone oxidoreductase subunit A8
22794	2.09e-07	2.24e-08	0.0775	5.59234	0.433234	489.9	CASC3	CASC3 exon junction complex subunit
167127	2.09e-07	2.25e-08	0.4164	-5.59195	-2.32849	16.22	UGT3A2	UDP glycosyltransferase family 3 member A2
107985182	2.12e-07	2.27e-08	0.3105	-5.5901	-1.73552	120.25	LOC107985182	replaced by ID 112441433
100302736	2.12e-07	2.28e-08	0.1283	5.58956	0.716962	124.7	TMED7-TICAM2	TMED7-TICAM2 readthrough
728655	2.12e-07	2.28e-08	0.2878	-5.58956	-1.60845	1326.03	HULC	hepatocellular carcinoma up-regulated long non-coding RNA
55379	2.13e-07	2.29e-08	0.1444	-5.58851	-0.807089	825.45	LRRC59	leucine rich repeat containing 59
222161	2.17e-07	2.34e-08	0.1869	-5.58508	-1.04399	74.1	DKFZP586I1420	uncharacterized protein DKFZp586I1420
135152	2.19e-07	2.35e-08	0.0914	-5.58391	-0.510373	119.86	B3GAT2	beta-1,3-glucuronyltransferase 2
7436	2.19e-07	2.36e-08	0.2687	-5.58333	-1.50024	42.23	VLDLR	very low density lipoprotein receptor
27335	2.2e-07	2.37e-08	0.1179	-5.58274	-0.658133	1356.02	EIF3K	eukaryotic translation initiation factor 3 subunit K
51654	2.2e-07	2.37e-08	0.0999	-5.58273	-0.557926	140.93	CDK5RAP1	CDK5 regulatory subunit associated protein 1
56670	2.2e-07	2.37e-08	0.1792	5.58262	1.0003	66.81	SUCNR1	succinate receptor 1
51021	2.22e-07	2.39e-08	0.0847	-5.5808	-0.472836	819.4	MRPS16	mitochondrial ribosomal protein S16
10565	2.24e-07	2.42e-08	0.1115	5.57899	0.621818	382.09	ARFGEF1	ADP ribosylation factor guanine nucleotide exchange factor 1
105372707	2.26e-07	2.45e-08	0.1944	5.57709	1.08402	72.75	LOC105372707
107985041	2.29e-07	2.47e-08	0.42	5.57536	2.34171	11.75	LOC107985041
29071	2.32e-07	2.51e-08	0.0985	-5.57235	-0.548718	272.97	C1GALT1C1	C1GALT1 specific chaperone 1
3101	2.33e-07	2.53e-08	0.2686	5.57145	1.49651	54.05	HK3	hexokinase 3
10982	2.34e-07	2.53e-08	0.1108	5.57118	0.617088	709	MAPRE2	microtubule associated protein RP/EB family member 2
54927	2.36e-07	2.55e-08	0.0768	-5.56966	-0.427663	276.59	CHCHD3	coiled-coil-helix-coiled-coil-helix domain containing 3
84279	2.36e-07	2.56e-08	0.1204	-5.56932	-0.670593	373.76	PRADC1	protease associated domain containing 1
2189	2.36e-07	2.56e-08	0.1591	-5.56896	-0.885924	51.07	FANCG	FA complementation group G
2261	2.38e-07	2.58e-08	0.135	5.5676	0.751577	404.07	FGFR3	fibroblast growth factor receptor 3
29766	2.38e-07	2.58e-08	0.0886	5.56775	0.493309	436.08	TMOD3	tropomodulin 3
112268294	2.38e-07	2.58e-08	0.3102	5.56767	1.72719	247.75	LOC112268294	replaced by ID 102723722
6654	2.42e-07	2.63e-08	0.0968	5.56466	0.538627	369.92	SOS1	SOS Ras/Rac guanine nucleotide exchange factor 1
6996	2.44e-07	2.65e-08	0.2694	-5.56308	-1.49847	104.47	TDG	thymine DNA glycosylase
5681	2.46e-07	2.67e-08	0.1038	5.5615	0.577276	412.89	PSKH1	protein serine kinase H1
4549	2.46e-07	2.68e-08	0.3628	-5.56139	-2.01744	83658.4	RNR1	s-rRNA
90410	2.46e-07	2.68e-08	0.1024	-5.56127	-0.569622	171.28	IFT20	intraflagellar transport 20
8896	2.48e-07	2.7e-08	0.0753	-5.55969	-0.418785	223.31	BUD31	BUD31 homolog
83443	2.48e-07	2.71e-08	0.109	-5.55948	-0.606202	599.83	SF3B5	splicing factor 3b subunit 5
4849	2.48e-07	2.71e-08	0.1029	5.55943	0.572129	157.75	CNOT3	CCR4-NOT transcription complex subunit 3
10113	2.49e-07	2.72e-08	0.1245	-5.55885	-0.692132	394.02	PREB	prolactin regulatory element binding
1841	2.5e-07	2.74e-08	0.1441	-5.55745	-0.801062	111.17	DTYMK	deoxythymidylate kinase
29088	2.5e-07	2.74e-08	0.0917	-5.55752	-0.509423	490.2	MRPL15	mitochondrial ribosomal protein L15
2037	2.51e-07	2.75e-08	0.1646	5.55649	0.914493	401.41	EPB41L2	erythrocyte membrane protein band 4.1 like 2
1608	2.53e-07	2.77e-08	0.23	5.55525	1.27774	17.9	DGKG	diacylglycerol kinase gamma
10755	2.55e-07	2.8e-08	0.1653	-5.55371	-0.918275	401.78	GIPC1	GIPC PDZ domain containing family member 1
10465	2.55e-07	2.8e-08	0.1511	-5.55339	-0.839345	91.33	PPIH	peptidylprolyl isomerase H
51527	2.55e-07	2.8e-08	0.1325	-5.55349	-0.736105	108.9	GSKIP	GSK3B interacting protein
5805	2.58e-07	2.84e-08	0.1377	-5.55118	-0.764334	192.14	PTS	6-pyruvoyltetrahydropterin synthase
23365	2.59e-07	2.85e-08	0.1102	5.55061	0.61141	2853.22	ARHGEF12	Rho guanine nucleotide exchange factor 12
7718	2.63e-07	2.9e-08	0.2828	-5.54766	-1.56876	13.59	ZNF165	zinc finger protein 165
22839	2.68e-07	2.94e-08	0.084	5.54474	0.465637	274.74	DLGAP4	DLG associated protein 4
79624	2.69e-07	2.96e-08	0.1006	-5.54388	-0.557643	312.64	ARMT1	acidic residue methyltransferase 1
127687	2.69e-07	2.97e-08	0.1417	-5.54347	-0.785525	291.32	C1orf122	chromosome 1 open reading frame 122
3703	2.69e-07	2.97e-08	0.1361	5.54347	0.754535	1658.51	STT3A	STT3 oligosaccharyltransferase complex catalytic subunit A
100526771	2.69e-07	2.97e-08	0.1735	5.54326	0.961836	48.51	SMIM35	small integral membrane protein 35
55704	2.69e-07	2.97e-08	0.3798	-5.54303	-2.10535	545.31	CCDC88A	coiled-coil domain containing 88A
441168	2.71e-07	2.99e-08	0.169	5.54187	0.936555	64.34	CALHM6	calcium homeostasis modulator family member 6
5393	2.72e-07	3e-08	0.0995	-5.54129	-0.551408	85.17	EXOSC9	exosome component 9
79003	2.74e-07	3.03e-08	0.1356	-5.53951	-0.75125	107.74	MIS12	MIS12 kinetochore complex component
11214	2.74e-07	3.04e-08	0.1169	5.5394	0.647658	1232.68	AKAP13	A-kinase anchoring protein 13
2287	2.75e-07	3.04e-08	0.1151	-5.53919	-0.637811	454.51	FKBP3	FKBP prolyl isomerase 3
582	2.76e-07	3.06e-08	0.1161	5.53815	0.642881	133.38	BBS1	Bardet-Biedl syndrome 1
25901	2.78e-07	3.08e-08	0.1029	-5.53665	-0.569788	373.27	CCDC28A	coiled-coil domain containing 28A
5985	2.78e-07	3.09e-08	0.0795	-5.53653	-0.440156	194.55	RFC5	replication factor C subunit 5
100996255	2.78e-07	3.08e-08	0.4646	-5.53661	-2.57253	21.66	LINC02256	long intergenic non-protein coding RNA 2256
55061	2.78e-07	3.09e-08	0.5912	-5.53615	-3.27286	24.37	SUSD4	sushi domain containing 4
945	2.78e-07	3.09e-08	0.248	5.53613	1.37321	27.94	CD33	CD33 molecule
3601	2.81e-07	3.12e-08	0.1212	5.53436	0.671026	52.95	IL15RA	interleukin 15 receptor subunit alpha
90203	2.81e-07	3.12e-08	0.1306	-5.53438	-0.722794	136.19	SNX21	sorting nexin family member 21
7764	2.81e-07	3.12e-08	0.163	5.53429	0.90189	182.54	ZNF217	zinc finger protein 217
84328	2.81e-07	3.13e-08	0.0855	-5.53397	-0.473368	377.79	LZIC	leucine zipper and CTNNBIP1 domain containing
6294	2.81e-07	3.13e-08	0.1196	5.53404	0.662001	606.76	SAFB	scaffold attachment factor B
55260	2.82e-07	3.14e-08	0.1099	5.5333	0.608133	102.61	TMEM143	transmembrane protein 143
79086	2.85e-07	3.18e-08	0.1049	-5.53122	-0.580484	698.6	SMIM7	small integral membrane protein 7
4636	2.86e-07	3.2e-08	0.1338	-5.53036	-0.739765	139.81	MYL5	myosin light chain 5
57477	2.89e-07	3.23e-08	0.158	5.52841	0.873753	38.68	SHROOM4	shroom family member 4
51266	2.9e-07	3.24e-08	0.1739	5.52791	0.961383	355.12	CLEC1B	C-type lectin domain family 1 member B
84790	2.9e-07	3.24e-08	0.1108	-5.52776	-0.612375	894.79	TUBA1C	tubulin alpha 1c
4060	2.95e-07	3.3e-08	0.2229	-5.52468	-1.23138	338.35	LUM	lumican
55766	2.96e-07	3.31e-08	0.2287	-5.52416	-1.26349	482.79	H2AJ	H2A.J histone
22883	2.96e-07	3.32e-08	0.1201	5.52377	0.663447	411.92	CLSTN1	calsyntenin 1
2078	3.03e-07	3.39e-08	0.1572	5.51999	0.867969	174.15	ERG	ETS transcription factor ERG
57700	3.04e-07	3.41e-08	0.101	5.51917	0.557241	319.46	FHIP2A	FHF complex subunit HOOK interacting protein 2A
79443	3.04e-07	3.41e-08	0.1397	5.51877	0.770802	468.38	FYCO1	FYVE and coiled-coil domain autophagy adaptor 1
102724146	3.05e-07	3.42e-08	0.2073	5.51858	1.14403	31.39	LOC102724146	uncharacterized LOC102724146
54621	3.05e-07	3.43e-08	0.144	-5.51807	-0.794424	174.85	VSIG10	V-set and immunoglobulin domain containing 10
57488	3.06e-07	3.44e-08	0.1027	5.5176	0.56662	670.85	ESYT2	extended synaptotagmin 2
65125	3.06e-07	3.44e-08	0.1147	5.51763	0.632864	1227.97	WNK1	WNK lysine deficient protein kinase 1
1729	3.06e-07	3.44e-08	0.1216	5.51748	0.671143	3179.93	DIAPH1	diaphanous related formin 1
107985139	3.06e-07	3.45e-08	0.154	5.5171	0.849458	33.96	LOC107985139
6368	3.07e-07	3.45e-08	0.3144	5.51682	1.73475	27.89	CCL23	C-C motif chemokine ligand 23
81488	3.07e-07	3.46e-08	0.0998	5.51618	0.550512	116.8	POLR2M	RNA polymerase II subunit M
23254	3.08e-07	3.47e-08	0.1867	5.51574	1.02952	108.29	KAZN	kazrin, periplakin interacting protein
11309	3.08e-07	3.47e-08	0.1392	5.5157	0.767791	4244.13	SLCO2B1	solute carrier organic anion transporter family member 2B1
23604	3.13e-07	3.53e-08	0.2254	-5.51292	-1.24269	42.43	DAPK2	death associated protein kinase 2
51742	3.14e-07	3.54e-08	0.4292	-5.51229	-2.36566	575.62	ARID4B	AT-rich interaction domain 4B
4128	3.21e-07	3.63e-08	0.1339	5.50798	0.737478	3146.91	MAOA	monoamine oxidase A
51382	3.21e-07	3.63e-08	0.0939	-5.50774	-0.517297	410.05	ATP6V1D	ATPase H+ transporting V1 subunit D
283742	3.22e-07	3.64e-08	0.1014	-5.50738	-0.558208	157.95	FAM98B	family with sequence similarity 98 member B
80020	3.25e-07	3.68e-08	0.1341	5.50534	0.73837	409.92	FOXRED2	FAD dependent oxidoreductase domain containing 2
9618	3.26e-07	3.69e-08	0.1264	-5.50515	-0.695979	272.06	TRAF4	TNF receptor associated factor 4
5971	3.26e-07	3.69e-08	0.2137	-5.50508	-1.17646	109.18	RELB	RELB proto-oncogene, NF-kB subunit
104326058	3.28e-07	3.71e-08	0.1465	5.50393	0.806088	22.45	SMAD1-AS1	SMAD1 antisense RNA 1
26505	3.28e-07	3.73e-08	0.1083	5.5033	0.595818	1199.68	CNNM3	cyclin and CBS domain divalent metal cation transport mediator 3
4708	3.33e-07	3.78e-08	0.1041	-5.50067	-0.572894	784.09	NDUFB2	NADH:ubiquinone oxidoreductase subunit B2
10444	3.37e-07	3.83e-08	0.0846	5.49843	0.46528	408.67	ZER1	zyg-11 related cell cycle regulator
57515	3.39e-07	3.86e-08	0.0983	5.4972	0.540149	3465.9	SERINC1	serine incorporator 1
642236	3.46e-07	3.94e-08	0.2245	-5.4937	-1.23343	29.35	FRG1JP	FSHD region gene 1 family member J, pseudogene
101928465	3.47e-07	3.94e-08	0.2045	5.4933	1.12325	53.57	SLCO4A1-AS2	SLCO4A1 antisense RNA 2
730094	3.48e-07	3.96e-08	0.1229	-5.49252	-0.674862	116.4	MOSMO	modulator of smoothened
257415	3.49e-07	3.97e-08	0.3952	-5.4921	-2.17048	228.14	FAM133B	family with sequence similarity 133 member B
5861	3.5e-07	3.99e-08	0.0907	-5.4915	-0.497924	1102.01	RAB1A	RAB1A, member RAS oncogene family
4215	3.5e-07	3.99e-08	0.1044	5.49131	0.573108	213.75	MAP3K3	mitogen-activated protein kinase kinase kinase 3
10382	3.5e-07	3.99e-08	0.2558	-5.49123	-1.40463	22.42	TUBB4A	tubulin beta 4A class IVa
3556	3.5e-07	4e-08	0.2041	5.491	1.12046	856.92	IL1RAP	interleukin 1 receptor accessory protein
116541	3.5e-07	4e-08	0.1351	-5.49074	-0.741732	586.78	MRPL54	mitochondrial ribosomal protein L54
92154	3.51e-07	4.01e-08	0.135	5.49019	0.741306	1203.8	MTSS2	MTSS I-BAR domain containing 2
84893	3.56e-07	4.08e-08	0.0803	5.48751	0.440827	324.47	FBH1	F-box DNA helicase 1
7347	3.56e-07	4.08e-08	0.1268	-5.4874	-0.695758	276.92	UCHL3	ubiquitin C-terminal hydrolase L3
51264	3.57e-07	4.09e-08	0.1255	-5.48705	-0.688763	452.22	MRPL27	mitochondrial ribosomal protein L27
401109	3.59e-07	4.12e-08	0.2526	-5.48568	-1.38543	55.09	LINC00885	long intergenic non-protein coding RNA 885
9839	3.63e-07	4.17e-08	0.1718	5.48371	0.942059	330.44	ZEB2	zinc finger E-box binding homeobox 2
9295	3.67e-07	4.21e-08	0.4402	-5.4818	-2.41326	862.04	SRSF11	serine and arginine rich splicing factor 11
150291	3.68e-07	4.22e-08	0.1685	-5.48126	-0.923323	21.82	MORC2-AS1	MORC2 antisense RNA 1
27089	3.69e-07	4.24e-08	0.1348	-5.48071	-0.738809	2788.18	UQCRQ	ubiquinol-cytochrome c reductase complex III subunit VII
7733	3.73e-07	4.28e-08	0.1318	-5.47873	-0.721839	68.63	ZNF180	zinc finger protein 180
521	3.73e-07	4.29e-08	0.1642	-5.4784	-0.899762	1273.83	ATP5ME	ATP synthase membrane subunit e
23263	3.73e-07	4.3e-08	0.1798	5.47821	0.985251	72.44	MCF2L	MCF.2 cell line derived transforming sequence like
146760	3.73e-07	4.29e-08	0.2179	-5.4783	-1.19349	48.03	RTN4RL1	reticulon 4 receptor like 1
2319	3.74e-07	4.31e-08	0.1159	5.47773	0.63471	723.78	FLOT2	flotillin 2
23234	3.76e-07	4.33e-08	0.0996	-5.47691	-0.545464	85.51	DNAJC9	DnaJ heat shock protein family (Hsp40) member C9
5799	3.76e-07	4.33e-08	0.2049	5.47675	1.12216	50.69	PTPRN2	protein tyrosine phosphatase receptor type N2
339487	3.76e-07	4.34e-08	0.1418	-5.47633	-0.776301	146.2	ZBTB8OS	zinc finger and BTB domain containing 8 opposite strand
153642	3.8e-07	4.39e-08	0.2264	5.47446	1.23935	51.81	ARSK	arylsulfatase family member K
11157	3.8e-07	4.39e-08	0.1121	-5.47423	-0.613594	111.78	LSM6	LSM6 homolog, U6 small nuclear RNA and mRNA degradation associated
59342	3.84e-07	4.45e-08	0.1174	-5.47219	-0.642261	272.75	SCPEP1	serine carboxypeptidase 1
10523	3.84e-07	4.44e-08	0.1186	5.4722	0.648899	469.65	CHERP	calcium homeostasis endoplasmic reticulum protein
84276	3.85e-07	4.46e-08	0.1091	-5.47174	-0.597099	130.85	NICN1	nicolin 1, tubulin polyglutamylase complex subunit
3902	3.85e-07	4.46e-08	0.1923	5.47157	1.05198	58.53	LAG3	lymphocyte activating 3
7903	3.86e-07	4.47e-08	0.1935	5.47127	1.05892	49.15	ST8SIA4	ST8 alpha-N-acetyl-neuraminide alpha-2,8-sialyltransferase 4
100505761	3.89e-07	4.5e-08	0.1507	-5.46988	-0.824412	77.36	C10orf95-AS1	C10orf95 antisense RNA 1
205428	3.89e-07	4.51e-08	0.145	5.46958	0.793169	188.52	DIPK2A	divergent protein kinase domain 2A
7389	3.9e-07	4.52e-08	0.0928	-5.46922	-0.50766	954.5	UROD	uroporphyrinogen decarboxylase
79885	3.9e-07	4.53e-08	0.1559	-5.46897	-0.852597	56.17	HDAC11	histone deacetylase 11
84230	3.91e-07	4.54e-08	0.1544	5.46841	0.844128	66.81	LRRC8C	leucine rich repeat containing 8 VRAC subunit C
9644	3.92e-07	4.55e-08	0.1913	5.46804	1.04594	528.89	SH3PXD2A	SH3 and PX domains 2A
57498	3.92e-07	4.56e-08	0.1224	5.46774	0.669069	404.79	KIDINS220	kinase D interacting substrate 220
100289097	3.92e-07	4.56e-08	0.2265	-5.46765	-1.23815	149.47	FRG1CP	FSHD region gene 1 family member C, pseudogene
151194	3.92e-07	4.56e-08	0.136	-5.46749	-0.743765	108.73	METTL21A	methyltransferase 21A, HSPA lysine
11024	3.95e-07	4.6e-08	0.2302	5.4663	1.25829	25.68	LILRA1	leukocyte immunoglobulin like receptor A1
23511	3.96e-07	4.62e-08	0.1102	5.46534	0.602067	168.06	NUP188	nucleoporin 188
51513	4e-07	4.67e-08	0.3752	-5.46354	-2.05002	23.65	ETV7	ETS variant transcription factor 7
6196	4.02e-07	4.69e-08	0.0942	5.46285	0.514817	262.35	RPS6KA2	ribosomal protein S6 kinase A2
100874048	4.02e-07	4.7e-08	0.1723	-5.46248	-0.94132	19.22	DGUOK-AS1	DGUOK antisense RNA 1
23219	4.07e-07	4.75e-08	0.1015	5.46035	0.554064	388.16	FBXO28	F-box protein 28
7073	4.07e-07	4.76e-08	0.0954	5.46012	0.521115	444.04	TIAL1	TIA1 cytotoxic granule associated RNA binding protein like 1
112268170	4.08e-07	4.77e-08	0.0993	-5.45978	-0.542368	284.15	LOC112268170	translation initiation factor IF-2-like
51316	4.11e-07	4.81e-08	0.1431	5.45825	0.780925	132.18	PLAC8	placenta associated 8
2317	4.17e-07	4.88e-08	0.123	5.45571	0.671218	2371.39	FLNB	filamin B
26092	4.2e-07	4.92e-08	0.1241	5.45418	0.676658	572.22	TOR1AIP1	torsin 1A interacting protein 1
3340	4.23e-07	4.96e-08	0.1288	5.45281	0.702294	2388.21	NDST1	N-deacetylase and N-sulfotransferase 1
9978	4.23e-07	4.96e-08	0.1092	-5.45271	-0.595696	342.75	RBX1	ring-box 1
867	4.23e-07	4.96e-08	0.1715	5.4526	0.934885	75.57	CBL	Cbl proto-oncogene
2626	4.27e-07	5.01e-08	0.1062	5.45104	0.57907	393.61	GATA4	GATA binding protein 4
85379	4.29e-07	5.04e-08	0.1391	5.45003	0.758205	786.3	KIAA1671	KIAA1671
58533	4.34e-07	5.1e-08	0.0732	5.44781	0.399004	448.6	SNX6	sorting nexin 6
116441	4.4e-07	5.18e-08	0.186	5.44506	1.01278	84	TM4SF18	transmembrane 4 L six family member 18
23392	4.42e-07	5.2e-08	0.0957	5.44431	0.520901	1199.03	ECPAS	Ecm29 proteasome adaptor and scaffold
56833	4.42e-07	5.21e-08	0.2113	-5.44416	-1.15043	38.69	SLAMF8	SLAM family member 8
6941	4.43e-07	5.22e-08	0.1886	-5.44369	-1.02693	42.02	TCF19	transcription factor 19
9555	4.48e-07	5.27e-08	0.085	-5.44181	-0.462536	579.44	MACROH2A1	macroH2A.1 histone
285382	4.48e-07	5.28e-08	0.2957	5.44146	1.60903	12.49	C3orf70	chromosome 3 open reading frame 70
156	4.5e-07	5.3e-08	0.1375	5.44081	0.748034	560.85	GRK2	G protein-coupled receptor kinase 2
23597	4.5e-07	5.31e-08	0.0798	-5.4406	-0.434285	164.4	ACOT9	acyl-CoA thioesterase 9
2967	4.51e-07	5.32e-08	0.0936	-5.44013	-0.508968	130.51	GTF2H3	general transcription factor IIH subunit 3
11322	4.52e-07	5.35e-08	0.2202	5.43938	1.19771	107.62	TMC6	transmembrane channel like 6
10584	4.59e-07	5.42e-08	0.1239	5.4368	0.673639	913	COLEC10	collectin subfamily member 10
5515	4.59e-07	5.43e-08	0.058	-5.43649	-0.315413	828.7	PPP2CA	protein phosphatase 2 catalytic subunit alpha
100126793	4.6e-07	5.45e-08	0.2448	-5.43606	-1.33081	11.07	GHRLOS	ghrelin opposite strand/antisense RNA
105370384	4.62e-07	5.47e-08	0.2402	-5.43531	-1.30567	10.42	LOC105370384	uncharacterized LOC105370384
85495	4.65e-07	5.51e-08	0.5428	-5.43407	-2.94936	20.82	RPPH1	ribonuclease P RNA component H1
4907	4.75e-07	5.63e-08	0.1521	5.43013	0.825915	924.46	NT5E	5'-nucleotidase ecto
8148	4.81e-07	5.71e-08	0.0809	-5.4277	-0.43901	749.6	TAF15	TATA-box binding protein associated factor 15
55863	4.82e-07	5.73e-08	0.0838	-5.42696	-0.454645	186.42	TMEM126B	transmembrane protein 126B
161823	4.82e-07	5.73e-08	0.1379	-5.42691	-0.748508	92.08	ADAL	adenosine deaminase like
1457	4.82e-07	5.73e-08	0.092	5.4269	0.499411	651.98	CSNK2A1	casein kinase 2 alpha 1
27111	4.82e-07	5.73e-08	0.2281	-5.42688	-1.23782	25.09	SDCBP2	syndecan binding protein 2
9181	4.88e-07	5.81e-08	0.1486	5.42464	0.806275	145.71	ARHGEF2	Rho/Rac guanine nucleotide exchange factor 2
163183	4.88e-07	5.81e-08	0.1863	-5.4247	-1.01054	52.35	SYNE4	spectrin repeat containing nuclear envelope family member 4
339768	4.94e-07	5.89e-08	0.3148	5.42223	1.7068	51.2	ESPNL	espin like
5563	4.95e-07	5.9e-08	0.4736	-5.42178	-2.56772	61.95	PRKAA2	protein kinase AMP-activated catalytic subunit alpha 2
54951	4.98e-07	5.94e-08	0.1188	-5.42055	-0.644182	85.71	COMMD8	COMM domain containing 8
23467	5.01e-07	5.97e-08	0.3869	-5.41964	-2.09692	31.32	NPTXR	neuronal pentraxin receptor
6502	5.03e-07	6.01e-08	0.1473	5.41863	0.798226	184.47	SKP2	S-phase kinase associated protein 2
9230	5.03e-07	6e-08	0.1596	5.41871	0.864766	1172.34	RAB11B	RAB11B, member RAS oncogene family
28512	5.05e-07	6.03e-08	0.0837	-5.41785	-0.453681	267.94	NKIRAS1	NFKB inhibitor interacting Ras like 1
6594	5.08e-07	6.07e-08	0.1168	5.41674	0.632881	1079.21	SMARCA1	SWI/SNF related, matrix associated, actin dependent regulator of chromatin, subfamily a, member 1
10098	5.13e-07	6.13e-08	0.364	5.41493	1.97112	20.81	TSPAN5	tetraspanin 5
94107	5.13e-07	6.14e-08	0.1009	-5.41467	-0.546327	394.72	TMEM203	transmembrane protein 203
3133	5.15e-07	6.17e-08	0.1576	5.4138	0.853006	6943.1	HLA-E	major histocompatibility complex, class I, E
100507507	5.15e-07	6.17e-08	0.2573	-5.41387	-1.39285	18.76	FAM131B-AS2	FAM131B antisense RNA 2
222484	5.15e-07	6.16e-08	0.1258	5.41396	0.680808	293.14	LNX2	ligand of numb-protein X 2
1062	5.16e-07	6.2e-08	0.4006	-5.41307	-2.1684	18.18	CENPE	centromere protein E
221154	5.16e-07	6.19e-08	0.1108	-5.41316	-0.599981	235.58	MICU2	mitochondrial calcium uptake 2
2157	5.16e-07	6.2e-08	0.1457	5.41303	0.788645	422.06	F8	coagulation factor VIII
166647	5.16e-07	6.2e-08	0.1848	5.41284	1.00028	1117.53	ADGRA3	adhesion G protein-coupled receptor A3
8082	5.19e-07	6.24e-08	0.3213	-5.41193	-1.73901	34.04	SSPN	sarcospan
219899	5.22e-07	6.27e-08	0.1546	5.41079	0.836375	320.06	TBCEL	tubulin folding cofactor E like
145957	5.22e-07	6.28e-08	0.2374	-5.41055	-1.28451	85.73	NRG4	neuregulin 4
23550	5.27e-07	6.34e-08	0.0963	5.40883	0.520918	1090.79	PSD4	pleckstrin and Sec7 domain containing 4
10078	5.32e-07	6.41e-08	0.2035	-5.40692	-1.10026	166.9	TSSC4	tumor suppressing subtransferable candidate 4
83638	5.33e-07	6.43e-08	0.1261	-5.40648	-0.681984	204.42	C11orf68	chromosome 11 open reading frame 68
746	5.41e-07	6.52e-08	0.1395	-5.40383	-0.754036	517.51	TMEM258	transmembrane protein 258
120379	5.41e-07	6.53e-08	0.1388	-5.40357	-0.750004	45.22	PIH1D2	PIH1 domain containing 2
57412	5.42e-07	6.54e-08	0.2211	-5.40335	-1.19461	446.1	AS3MT	arsenite methyltransferase
90333	5.48e-07	6.62e-08	0.2619	-5.40131	-1.41468	31.84	ZNF468	zinc finger protein 468
100034743	5.49e-07	6.64e-08	0.1081	-5.40067	-0.58373	356.26	PDZK1P1	PDZ domain containing 1 pseudogene 1
9473	5.51e-07	6.66e-08	0.1822	5.40016	0.983695	86.05	THEMIS2	thymocyte selection associated family member 2
25934	5.53e-07	6.69e-08	0.1121	-5.39927	-0.605459	359.28	NIPSNAP3A	nipsnap homolog 3A
54852	5.53e-07	6.69e-08	0.3363	-5.39921	-1.81587	21.73	PAQR5	progestin and adipoQ receptor family member 5
84678	5.53e-07	6.7e-08	0.1179	5.39893	0.636324	165.33	KDM2B	lysine demethylase 2B
669	5.59e-07	6.77e-08	0.0917	-5.39704	-0.494728	114.98	BPGM	bisphosphoglycerate mutase
5747	5.6e-07	6.79e-08	0.1021	5.39668	0.550927	606.68	PTK2	protein tyrosine kinase 2
57211	5.8e-07	7.04e-08	0.1563	5.39019	0.842338	1371.08	ADGRG6	adhesion G protein-coupled receptor G6
4125	5.8e-07	7.03e-08	0.1095	5.39028	0.590028	1060.37	MAN2B1	mannosidase alpha class 2B member 1
401397	5.8e-07	7.04e-08	0.0957	-5.39004	-0.516095	243.68	SMIM30	small integral membrane protein 30
51759	5.9e-07	7.17e-08	0.1319	-5.38683	-0.710767	977.09	C9orf78	chromosome 9 open reading frame 78
29097	5.91e-07	7.18e-08	0.1056	-5.38651	-0.568636	201.67	CNIH4	cornichon family AMPA receptor auxiliary protein 4
9388	5.97e-07	7.27e-08	0.1193	-5.38443	-0.642306	742.63	LIPG	lipase G, endothelial type
162461	6e-07	7.3e-08	0.7132	-5.38357	-3.83975	34.45	TMEM92	transmembrane protein 92
3043	6e-07	7.31e-08	0.5102	-5.38336	-2.74662	2774.28	HBB	hemoglobin subunit beta
51501	6.1e-07	7.43e-08	0.1105	-5.38044	-0.594723	159.4	HIKESHI	heat shock protein nuclear import factor hikeshi
100874019	6.11e-07	7.44e-08	0.3204	-5.3801	-1.72365	21.57	KLHL6-AS1	KLHL6 antisense RNA 1
10291	6.12e-07	7.47e-08	0.0983	5.37955	0.528647	958.34	SF3A1	splicing factor 3a subunit 1
143872	6.19e-07	7.56e-08	0.1153	5.3774	0.619988	242.5	ARHGAP42	Rho GTPase activating protein 42
7812	6.22e-07	7.6e-08	0.1121	5.3764	0.602936	5190.84	CSDE1	cold shock domain containing E1
353174	6.28e-07	7.67e-08	0.1136	-5.37476	-0.610438	90.75	ZACN	zinc activated ion channel
11122	6.3e-07	7.7e-08	0.3311	5.37409	1.77914	19.05	PTPRT	protein tyrosine phosphatase receptor type T
23558	6.33e-07	7.74e-08	0.0913	5.37304	0.490563	1613.37	WBP2	WW domain binding protein 2
6257	6.35e-07	7.77e-08	0.0917	-5.37247	-0.492877	295.18	RXRB	retinoid X receptor beta
7334	6.35e-07	7.77e-08	0.0852	-5.37232	-0.45791	438.95	UBE2N	ubiquitin conjugating enzyme E2 N
56902	6.36e-07	7.79e-08	0.1464	-5.37194	-0.786211	108.44	PNO1	partner of NOB1 homolog
653598	6.41e-07	7.85e-08	0.1524	-5.37047	-0.818347	30.41	PPIAL4C	peptidylprolyl isomerase A like 4C
100131208	6.46e-07	7.92e-08	0.3946	-5.36898	-2.11846	13.22	SNAP25-AS1	SNAP25 antisense RNA 1
79847	6.46e-07	7.93e-08	0.1	-5.36872	-0.537085	177.84	MFSD13A	major facilitator superfamily domain containing 13A
2059	6.46e-07	7.94e-08	0.0967	5.36857	0.519368	588.75	EPS8	epidermal growth factor receptor pathway substrate 8
9895	6.46e-07	7.94e-08	0.1133	5.3685	0.608159	146.4	TECPR2	tectonin beta-propeller repeat containing 2
80013	6.52e-07	8.01e-08	0.1127	-5.36679	-0.604757	133.75	MINDY3	MINDY lysine 48 deubiquitinase 3
80352	6.53e-07	8.03e-08	0.221	-5.36646	-1.18617	24.99	RNF39	ring finger protein 39
8549	6.53e-07	8.03e-08	0.2392	-5.36651	-1.28346	30.63	LGR5	leucine rich repeat containing G protein-coupled receptor 5
92241	6.58e-07	8.1e-08	0.1585	5.36484	0.850264	146.77	RCSD1	RCSD domain containing 1
27304	6.59e-07	8.12e-08	0.1092	5.36441	0.585707	96.85	MOCS3	molybdenum cofactor synthesis 3
23085	6.6e-07	8.14e-08	0.132	5.36404	0.708248	492.18	ERC1	ELKS/RAB6-interacting/CAST family member 1
594	6.62e-07	8.17e-08	0.1185	5.36341	0.635676	721.27	BCKDHB	branched chain keto acid dehydrogenase E1 subunit beta
9734	6.64e-07	8.19e-08	0.1824	5.36292	0.978418	38.72	HDAC9	histone deacetylase 9
374955	6.64e-07	8.2e-08	0.1052	-5.36277	-0.563938	371.98	SPATA21	spermatogenesis associated 21
5153	6.66e-07	8.22e-08	0.1976	5.36214	1.05977	45.06	PDE1B	phosphodiesterase 1B
23067	6.73e-07	8.31e-08	0.1721	5.36021	0.922466	218.57	SETD1B	SET domain containing 1B, histone lysine methyltransferase
50814	6.76e-07	8.36e-08	0.207	-5.3592	-1.10954	504.88	NSDHL	NAD(P) dependent steroid dehydrogenase-like
6429	6.84e-07	8.46e-08	0.0804	5.35712	0.430928	524.97	SRSF4	serine and arginine rich splicing factor 4
23339	6.89e-07	8.53e-08	0.1013	5.35562	0.542698	329.38	VPS39	VPS39 subunit of HOPS complex
389541	6.93e-07	8.58e-08	0.1496	-5.35439	-0.801162	404.05	LAMTOR4	late endosomal/lysosomal adaptor, MAPK and MTOR activator 4
11016	7.03e-07	8.71e-08	0.111	5.3518	0.594178	268.56	ATF7	activating transcription factor 7
29888	7.03e-07	8.71e-08	0.1194	5.35186	0.63881	273.86	STRN4	striatin 4
134492	7.08e-07	8.78e-08	0.1926	-5.35035	-1.03023	472.27	NUDCD2	NudC domain containing 2
191	7.09e-07	8.8e-08	0.1436	5.34991	0.768129	3482.05	AHCY	adenosylhomocysteinase
378108	7.13e-07	8.86e-08	0.4421	-5.34874	-2.36444	114.08	TRIM74	tripartite motif containing 74
89970	7.13e-07	8.86e-08	0.0819	5.34876	0.438241	302.88	RSPRY1	ring finger and SPRY domain containing 1
163050	7.2e-07	8.95e-08	0.1178	-5.34693	-0.629927	124.48	ZNF564	zinc finger protein 564
130340	7.2e-07	8.96e-08	0.3248	-5.34667	-1.73686	14.84	AP1S3	adaptor related protein complex 1 subunit sigma 3
9341	7.21e-07	8.97e-08	0.1187	5.34641	0.634727	723.72	VAMP3	vesicle associated membrane protein 3
107985080	7.3e-07	9.08e-08	0.4225	-5.34419	-2.2578	29.02	LOC107985080	uncharacterized LOC107985080
25842	7.3e-07	9.1e-08	0.1039	-5.3439	-0.55506	154.85	ASF1A	anti-silencing function 1A histone chaperone
9668	7.32e-07	9.12e-08	0.1925	-5.34348	-1.02846	40.33	ZNF432	zinc finger protein 432
100526837	7.42e-07	9.25e-08	0.0993	-5.34086	-0.530517	86.21	EEF1E1-BLOC1S5	EEF1E1-BLOC1S5 readthrough (NMD candidate)
728888	7.47e-07	9.32e-08	0.348	-5.33944	-1.85827	44.32	NPIPB11	nuclear pore complex interacting protein family member B11
8449	7.5e-07	9.36e-08	0.0723	5.33866	0.386058	274.75	DHX16	DEAH-box helicase 16
101928228	7.59e-07	9.47e-08	0.2672	5.33658	1.42592	18.99	LOC101928228	uncharacterized LOC101928228
148413	7.64e-07	9.54e-08	0.1257	-5.3353	-0.670539	232.53	MRPL20-AS1	MRPL20 antisense RNA 1
29098	7.72e-07	9.65e-08	0.241	-5.33324	-1.28513	48.23	RANGRF	RAN guanine nucleotide release factor
349136	7.76e-07	9.7e-08	0.1497	-5.33218	-0.798313	87.22	WDR86	WD repeat domain 86
79974	7.77e-07	9.72e-08	0.1527	5.33195	0.814201	705.32	CPED1	cadherin like and PC-esterase domain containing 1
105373215	7.81e-07	9.77e-08	0.3754	-5.3309	-2.00101	33.94	LOC105373215	uncharacterized LOC105373215
90952	7.81e-07	9.79e-08	0.1093	5.33066	0.58238	144.6	ESAM	endothelial cell adhesion molecule
59345	7.83e-07	9.81e-08	0.1453	5.33016	0.774714	151.58	GNB4	G protein subunit beta 4
125058	7.84e-07	9.83e-08	0.0819	5.32992	0.436282	372.61	TBC1D16	TBC1 domain family member 16
441531	7.85e-07	9.85e-08	0.1161	-5.32955	-0.618643	163.81	PGAM4	phosphoglycerate mutase family member 4
32	7.86e-07	9.87e-08	0.1272	5.32912	0.678074	3917.77	ACACB	acetyl-CoA carboxylase beta
200916	7.89e-07	9.91e-08	0.1345	-5.32833	-0.716759	134.7	RPL22L1	ribosomal protein L22 like 1
9679	7.92e-07	9.95e-08	0.1324	5.3277	0.705412	136.9	FAM53B	family with sequence similarity 53 member B
9710	7.92e-07	9.96e-08	0.1585	5.32752	0.844202	134.23	GARRE1	granule associated Rac and RHOG effector 1
9636	8.06e-07	1.01e-07	0.2677	-5.32431	-1.42549	443.81	ISG15	ISG15 ubiquitin like modifier
11153	8.09e-07	1.02e-07	0.2783	-5.32346	-1.48126	44.17	FICD	FIC domain protein adenylyltransferase
100500837	8.16e-07	1.03e-07	0.338	-5.32164	-1.79849	15.29	MIR3606	microRNA 3606
140711	8.16e-07	1.03e-07	0.1691	5.3217	0.900037	41.46	TLDC2	TBC/LysM-associated domain containing 2
10000	8.19e-07	1.03e-07	0.1513	5.32075	0.805231	98.77	AKT3	AKT serine/threonine kinase 3
91966	8.19e-07	1.03e-07	0.0802	-5.32082	-0.426786	160.6	EOLA1	endothelium and lymphocyte associated ASCH domain 1
30001	8.22e-07	1.04e-07	0.0838	5.32001	0.44564	634.59	ERO1A	endoplasmic reticulum oxidoreductase 1 alpha
22990	8.26e-07	1.04e-07	0.1355	5.319	0.720973	594.99	PCNX1	pecanex 1
55900	8.27e-07	1.04e-07	0.1603	-5.31888	-0.85254	279.36	ZNF302	zinc finger protein 302
28971	8.39e-07	1.06e-07	0.1142	-5.31614	-0.606991	166.78	AAMDC	adipogenesis associated Mth938 domain containing
5257	8.48e-07	1.07e-07	0.0797	5.31407	0.423502	731.58	PHKB	phosphorylase kinase regulatory subunit beta
9887	8.54e-07	1.08e-07	0.0939	5.3127	0.498806	621.43	SMG7	SMG7 nonsense mediated mRNA decay factor
7292	8.54e-07	1.08e-07	0.5091	-5.3125	-2.70481	57.64	TNFSF4	TNF superfamily member 4
107985917	8.54e-07	1.08e-07	0.3127	-5.31255	-1.6612	21.88	LOC107985917
29095	8.6e-07	1.09e-07	0.1295	-5.31106	-0.687623	344.13	ORMDL2	ORMDL sphingolipid biosynthesis regulator 2
345222	8.67e-07	1.1e-07	0.1194	-5.30953	-0.634068	74.47	MSANTD1	Myb/SANT DNA binding domain containing 1
89853	8.74e-07	1.11e-07	0.1227	5.30803	0.651414	169.06	MVB12B	multivesicular body subunit 12B
653720	8.75e-07	1.11e-07	0.3409	-5.3077	-1.80926	27.51	GOLGA8M	golgin A8 family member M
54433	8.81e-07	1.12e-07	0.1191	-5.30626	-0.631801	89.58	GAR1	GAR1 ribonucleoprotein
23097	8.88e-07	1.13e-07	0.1391	5.30471	0.737976	139.81	CDK19	cyclin dependent kinase 19
54898	8.93e-07	1.14e-07	0.2002	-5.30362	-1.06177	1382.65	ELOVL2	ELOVL fatty acid elongase 2
56922	9.02e-07	1.15e-07	0.1101	5.30175	0.583582	653.25	MCCC1	methylcrotonyl-CoA carboxylase subunit 1
351	9.03e-07	1.15e-07	0.118	5.3015	0.625498	6441.47	APP	amyloid beta precursor protein
6809	9.15e-07	1.17e-07	0.1422	-5.29887	-0.753623	68.25	STX3	syntaxin 3
27163	9.23e-07	1.18e-07	0.136	5.29717	0.720318	965.27	NAAA	N-acylethanolamine acid amidase
1662	9.23e-07	1.18e-07	0.1229	-5.29718	-0.650998	133.48	DDX10	DEAD-box helicase 10
25966	9.28e-07	1.18e-07	0.1529	5.29601	0.809724	186.96	C2CD2	C2 calcium dependent domain containing 2
3925	9.32e-07	1.19e-07	0.162	-5.29527	-0.857824	197.49	STMN1	stathmin 1
55851	9.35e-07	1.19e-07	0.1174	-5.29445	-0.621444	361.22	PSENEN	presenilin enhancer, gamma-secretase subunit
7265	9.37e-07	1.2e-07	0.1081	-5.29402	-0.572352	489.46	TTC1	tetratricopeptide repeat domain 1
771	9.38e-07	1.2e-07	0.6095	-5.29371	-3.22675	28.3	CA12	carbonic anhydrase 12
57480	9.5e-07	1.21e-07	0.1354	5.29127	0.716694	112.5	PLEKHG1	pleckstrin homology and RhoGEF domain containing G1
64805	9.55e-07	1.22e-07	0.4	5.29035	2.11617	16.87	P2RY12	purinergic receptor P2Y12
51149	9.57e-07	1.22e-07	0.1926	-5.28987	-1.0186	145.68	MRNIP	MRN complex interacting protein
23091	9.58e-07	1.23e-07	0.439	-5.28957	-2.32234	990.42	ZC3H13	zinc finger CCCH-type containing 13
2357	9.6e-07	1.23e-07	0.2908	5.28906	1.53822	40.88	FPR1	formyl peptide receptor 1
10039	9.62e-07	1.23e-07	0.1031	5.28856	0.545122	185.3	PARP3	poly(ADP-ribose) polymerase family member 3
23413	9.69e-07	1.24e-07	0.2299	5.28697	1.21556	69.93	NCS1	neuronal calcium sensor 1
3681	9.69e-07	1.24e-07	0.5612	5.28697	2.96685	58.88	ITGAD	integrin subunit alpha D
7775	9.73e-07	1.25e-07	0.1199	-5.28627	-0.633878	58.12	ZNF232	zinc finger protein 232
23029	9.85e-07	1.27e-07	0.0837	-5.28368	-0.442202	215.26	RBM34	RNA binding motif protein 34
7145	9.85e-07	1.27e-07	0.1087	5.28378	0.574475	1700.55	TNS1	tensin 1
6916	9.85e-07	1.27e-07	0.204	5.28381	1.07806	141.3	TBXAS1	thromboxane A synthase 1
85464	9.85e-07	1.27e-07	0.1438	5.28369	0.759988	102.86	SSH2	slingshot protein phosphatase 2
647859	9.99e-07	1.29e-07	0.1857	5.28085	0.980451	35.38	OCLNP1	OCLN pseudogene 1
2804	1.01e-06	1.3e-07	0.1019	5.27944	0.537916	1359.76	GOLGB1	golgin B1
283316	1.02e-06	1.31e-07	0.2791	5.27693	1.47263	45.64	CD163L1	CD163 molecule like 1
84197	1.02e-06	1.32e-07	0.4257	5.27631	2.24639	13.46	POMK	protein O-mannose kinase
80135	1.02e-06	1.32e-07	0.0946	-5.27569	-0.499196	233.29	RPF1	ribosome production factor 1 homolog
143884	1.02e-06	1.32e-07	0.3974	-5.27575	-2.09632	340.58	CWF19L2	CWF19 like cell cycle control factor 2
3191	1.02e-06	1.32e-07	0.1022	5.27581	0.539332	1273.6	HNRNPL	heterogeneous nuclear ribonucleoprotein L
23245	1.03e-06	1.33e-07	0.1542	-5.27497	-0.81337	45.25	ASTN2	astrotactin 2
27087	1.03e-06	1.33e-07	0.5692	5.27438	3.00236	175.6	B3GAT1	beta-1,3-glucuronyltransferase 1
79760	1.04e-06	1.35e-07	0.1372	-5.27241	-0.723341	89.44	GEMIN7	gem nuclear organelle associated protein 7
3608	1.06e-06	1.37e-07	0.0701	-5.26942	-0.369482	570.85	ILF2	interleukin enhancer binding factor 2
29100	1.06e-06	1.37e-07	0.1309	-5.26863	-0.689818	625.99	TMEM208	transmembrane protein 208
2954	1.06e-06	1.38e-07	0.1218	-5.26847	-0.641731	2039.66	GSTZ1	glutathione S-transferase zeta 1
137872	1.06e-06	1.38e-07	0.1497	5.2681	0.788786	431.55	ADHFE1	alcohol dehydrogenase iron containing 1
8021	1.07e-06	1.38e-07	0.1029	5.26736	0.54217	523.02	NUP214	nucleoporin 214
51716	1.07e-06	1.39e-07	0.1428	-5.26658	-0.752017	2585.62	CES1P1	carboxylesterase 1 pseudogene 1
105370854	1.07e-06	1.39e-07	0.2169	5.26624	1.14244	53.42	LOC105370854	uncharacterized LOC105370854
10245	1.08e-06	1.4e-07	0.145	-5.26515	-0.763444	245.52	TIMM17B	translocase of inner mitochondrial membrane 17B
57679	1.09e-06	1.42e-07	0.1206	5.26299	0.634535	387.01	ALS2	alsin Rho guanine nucleotide exchange factor ALS2
79709	1.11e-06	1.44e-07	0.1121	5.25996	0.589708	503.18	COLGALT1	collagen beta(1-O)galactosyltransferase 1
5095	1.11e-06	1.45e-07	0.1095	5.2592	0.57568	897.81	PCCA	propionyl-CoA carboxylase subunit alpha
2000	1.11e-06	1.45e-07	0.2169	5.25909	1.14055	48.49	ELF4	E74 like ETS transcription factor 4
11318	1.11e-06	1.45e-07	0.2103	5.2589	1.10618	136.6	GPR182	G protein-coupled receptor 182
28968	1.12e-06	1.46e-07	0.2168	5.25801	1.13991	46.7	SLC6A16	solute carrier family 6 member 16
27436	1.12e-06	1.46e-07	0.1169	5.25773	0.614758	1013.98	EML4	EMAP like 4
105372279	1.14e-06	1.49e-07	0.2185	-5.25426	-1.14793	13.91	LOC105372279	uncharacterized LOC105372279
387712	1.16e-06	1.51e-07	0.1404	-5.25158	-0.737146	105.64	ENO4	enolase 4
100862662	1.16e-06	1.51e-07	0.1709	5.25101	0.897582	44.62	ALDH1L1-AS2	ALDH1L1 antisense RNA 2
1854	1.16e-06	1.51e-07	0.1216	-5.2511	-0.638417	228.53	DUT	deoxyuridine triphosphatase
6252	1.17e-06	1.53e-07	0.2092	-5.24924	-1.09798	29.47	RTN1	reticulon 1
23568	1.17e-06	1.53e-07	0.0921	-5.24908	-0.483421	334.46	ARL2BP	ADP ribosylation factor like GTPase 2 binding protein
23241	1.17e-06	1.53e-07	0.1138	5.24874	0.597145	248.83	PACS2	phosphofurin acidic cluster sorting protein 2
85025	1.19e-06	1.55e-07	0.1212	-5.24623	-0.636015	123.54	TMEM60	transmembrane protein 60
9562	1.21e-06	1.58e-07	0.1039	-5.24295	-0.54467	327.44	MINPP1	multiple inositol-polyphosphate phosphatase 1
64431	1.21e-06	1.58e-07	0.0958	-5.24242	-0.50234	137.93	ACTR6	actin related protein 6
11329	1.22e-06	1.6e-07	0.0969	-5.24115	-0.507643	343.12	STK38	serine/threonine kinase 38
[truncated: 13,265 more rows]

## Sheet: Enrichment
Enriched Metabolite Sets		Gene Number
hsa00290	Valine, leucine and isoleucine biosynthesis	4
hsa00400	Phenylalanine, tyrosine and tryptophan biosynthesis	6
hsa00280	Valine, leucine and isoleucine degradation	48
hsa00360	Phenylalanine metabolism	16
hsa00220	Arginine biosynthesis	22
hsa00130	Ubiquinone and other terpenoid-quinone biosynthesis	11
hsa00780	Biotin metabolism	3
hsa00770	Pantothenate and CoA biosynthesis	21
hsa00310	Lysine degradation	63
hsa00260	Glycine, serine and threonine metabolism	40
hsa00330	Arginine and proline metabolism	50
hsa00350	Tyrosine metabolism	36
Total		320
	De-duplication	311

## Sheet: HPA
	Gene	RNA tissue specificity	Tissue
	ACY1	Group enriched	intestine, kidney, liver
	ADH1C	Group enriched	intestine, liver, stomach
	AGMAT	Group enriched	kidney, liver, skeletal muscle
	AGXT2	Group enriched	kidney, liver
	ALDH6A1	Group enriched	kidney, liver
	AOX1	Group enriched	adrenal gland, liver
	ASS1	Group enriched	kidney, liver
	CARNS1	Group enriched	brain, skeletal muscle
	CKMT2	Group enriched	heart muscle, skeletal muscle, tongue
	CTH	Group enriched	liver, ovary
	DAO	Group enriched	brain, kidney, liver
	DMGDH	Group enriched	kidney, liver
	EHHADH	Group enriched	kidney, liver
	GLUD2	Group enriched	liver, testis
	GNMT	Group enriched	liver, pancreas
	HGD	Group enriched	kidney, liver
	NAGS	Group enriched	intestine, liver
	OTC	Group enriched	intestine, liver
	PAH	Group enriched	kidney, liver
	SARDH	Group enriched	epididymis, liver, pancreas
	VNN1	Group enriched	gallbladder, intestine, liver
	AACS	Low tissue specificity	-
	AARS2	Low tissue specificity	-
	BCKDHA	Low tissue specificity	-
	CAMKMT	Low tissue specificity	-
	CARS1	Low tissue specificity	-
	CARS2	Low tissue specificity	-
	COLGALT1	Low tissue specificity	-
	COQ6	Low tissue specificity	-
	CSAD	Low tissue specificity	-
	DARS2	Low tissue specificity	-
	DBT	Low tissue specificity	-
	DLST	Low tissue specificity	-
	EHMT1	Low tissue specificity	-
	EHMT2	Low tissue specificity	-
	EPRS1	Low tissue specificity	-
	FARSB	Low tissue specificity	-
	GCSH	Low tissue specificity	-
	HADH	Low tissue specificity	-
	HIBADH	Low tissue specificity	-
	HLCS	Low tissue specificity	-
	IARS2	Low tissue specificity	-
	IVD	Low tissue specificity	-
	KMT2B	Low tissue specificity	-
	KMT2D	Low tissue specificity	-
	KMT2E	Low tissue specificity	-
	L3HYPDH	Low tissue specificity	-
	LARS1	Low tissue specificity	-
	LARS2	Low tissue specificity	-
	MCCC1	Low tissue specificity	-
	MTFMT	Low tissue specificity	-
	NSD1	Low tissue specificity	-
	ODC1	Low tissue specificity	-
	OXSM	Low tissue specificity	-
	P4HA1	Low tissue specificity	-
	P4HA2	Low tissue specificity	-
	PHYKPL	Low tissue specificity	-
	PLOD3	Low tissue specificity	-
	PPCDC	Low tissue specificity	-
	PPCS	Low tissue specificity	-
	PRDM2	Low tissue specificity	-
	PSTK	Low tissue specificity	-
	PYCR3	Low tissue specificity	-
	QARS1	Low tissue specificity	-
	SETD1A	Low tissue specificity	-
	SETD1B	Low tissue specificity	-
	SETD2	Low tissue specificity	-
	SETD7	Low tissue specificity	-
	SETDB1	Low tissue specificity	-
	SETDB2	Low tissue specificity	-
	SETMAR	Low tissue specificity	-
	SRM	Low tissue specificity	-
	TARS2	Low tissue specificity	-
	YARS1	Low tissue specificity	-
	YARS2	Low tissue specificity	-
	ABHD14A-ACY1	Not detected	-
	PGAM4	Not detected	-
	ADH1B	Tissue enhanced	adipose tissue, liver
	AASS	Tissue enhanced	liver
	ABAT	Tissue enhanced	brain, kidney, liver, pancreas
	ACADSB	Tissue enhanced	liver
	ACAT1	Tissue enhanced	kidney, liver
	ALDH18A1	Tissue enhanced	salivary gland
	ALDH1B1	Tissue enhanced	liver, smooth muscle
	ALDH2	Tissue enhanced	liver
	ALDH3A1	Tissue enhanced	esophagus, salivary gland, stomach
	ALDH3A2	Tissue enhanced	liver
	ALDH7A1	Tissue enhanced	liver
	AMD1	Tissue enhanced	prostate
	AMT	Tissue enhanced	liver
	AOC3	Tissue enhanced	adipose tissue
	ARG2	Tissue enhanced	parathyroid gland, prostate, thyroid gland
	BCAT1	Tissue enhanced	pancreas
	BCKDHB	Tissue enhanced	liver
	BPGM	Tissue enhanced	bone marrow
	BTD	Tissue enhanced	liver
	CBS	Tissue enhanced	liver, pancreas
	CBS	Tissue enhanced	liver, pancreas
	CHDH	Tissue enhanced	kidney, liver
	COQ3	Tissue enhanced	tongue
	DDC	Tissue enhanced	intestine, kidney, retina
	DPYD	Tissue enhanced	liver
	ECHS1	Tissue enhanced	liver
	ENPP1	Tissue enhanced	placenta
	ENPP3	Tissue enhanced	cervix, intestine
	EZH1	Tissue enhanced	retina
	EZH2	Tissue enhanced	bone marrow, lymphoid tissue, testis
	FAHD1	Tissue enhanced	kidney
	GAMT	Tissue enhanced	liver, skeletal muscle, tongue
	GCAT	Tissue enhanced	pancreas
	GCDH	Tissue enhanced	liver
	GLUD1	Tissue enhanced	liver
	GOT1	Tissue enhanced	heart muscle, skeletal muscle, tongue
	GPT2	Tissue enhanced	pancreas, skeletal muscle, tongue
	GRHPR	Tissue enhanced	liver
	HADHA	Tissue enhanced	skeletal muscle
	HMGCL	Tissue enhanced	liver
	HMGCS1	Tissue enhanced	liver
	HOGA1	Tissue enhanced	kidney, liver
	MAOA	Tissue enhanced	intestine
	MAOB	Tissue enhanced	liver
	MCCC2	Tissue enhanced	liver
	MMUT	Tissue enhanced	liver
	NOS3	Tissue enhanced	lymphoid tissue
	NQO1	Tissue enhanced	stomach
	OAT	Tissue enhanced	intestine
	PCCA	Tissue enhanced	epididymis
	PCCB	Tissue enhanced	liver
	PSAT1	Tissue enhanced	brain, liver
	PYCR1	Tissue enhanced	pancreas, salivary gland
	SMYD2	Tissue enhanced	heart muscle
	WARS1	Tissue enhanced	placenta
	AADAT	Tissue enriched	liver
	ACAA2	Tissue enriched	liver
	ADH6	Tissue enriched	liver
	ARG1	Tissue enriched	liver
	CPS1	Tissue enriched	liver
	GGCX	Tissue enriched	liver
	GLS2	Tissue enriched	liver
	GLYCTK	Tissue enriched	liver
	GSTZ1	Tissue enriched	liver
	HMGCS2	Tissue enriched	liver
	SDS	Tissue enriched	liver
	SUV39H2	Tissue enriched	testis
	TAT	Tissue enriched	liver
	UPB1	Tissue enriched	liver
